# Supplementary material for: Structural basis for the complex DNA binding behavior of the plant stem cell regulator WUSCHEL
Source: Nat Commun. 2020 May 6;11:2223. doi: 10.1038/s41467-020-16024-y (PMC7203112; doi:10.1038/s41467-020-16024-y)
Supplement: Supplementary file 4 — Supplementary Data 1 [file 41467_2020_16024_MOESM4_ESM.zip]

Archive with 1 entries (1 files):
- 213982_2_data_set_4534564_q8d416.html
