# Supplementary material for: Structural basis for the complex DNA binding behavior of the plant stem cell regulator WUSCHEL
Source: Nat Commun. 2020 May 6;11:2223. doi: 10.1038/s41467-020-16024-y (PMC7203112; doi:10.1038/s41467-020-16024-y)
Supplement: Supplementary file 6 — Source data file [file 41467_2020_16024_MOESM6_ESM.xlsx]

## Sheet: EMSA
Grey values with background substraction related to Supplementary Fig. 3
For each DNA probe three indiviudal EMSAs were performed
		2xTGAA			G-Box			TAAT
	Concentration (µM)	1	2	3	1	2	3	1	2	3
	0.66	51412.4	51540.2	50406.9	46430.7	41187.5	57254.2	65506.2	55025	55347.2
	0.55	35328.7	41646.5	32177.5	35716.3	37818.9	40011.3	45997.5	19654.5	30509.1
	0.44	28899.4	38282.8	35755.2	30773.4	25566.7	35562.6	33840.7	21501	30334
	0.33	32635.1	31734.5	29321.2	23455.7	23718.8	33026.5	23542.1	20644.5	23947.6
	0.22	23650.5	24703	24348.3	21431.5	11611.3	14437.6	24911.5	12632	14906.2
	0.11	5588.97	8729.43	12516.8	10002.4	6880.27	8853.08	16888.1	6806.05	6917.91
	0	1807.28	2586.6	1645.24	6064.48	5225.63	3632.85	11248.4	6719.82	6526.29

## Sheet: MALS
Light scattering and refractive index readings related to Supplementary Fig. 10
	wt - 3xTGAA (10:1)							wt - 2xTGAA (10:1)							wt - 1xTGAA (10:1)							wt - 0xTGAA (10:1)
	volume (ml)	LS	volume (ml)	RI	volume (ml)	MW (Da)		volume (ml)	LS	volume (ml)	RI	volume (ml)	MW (Da)		volume (ml)	LS	volume (ml)	RI	volume (ml)	MW (Da)		volume (ml)	LS	volume (ml)	RI	volume (ml)	MW (Da)
	-0.97	0.005166	-1.019	0.0004864	12.15	22841.1		-0.87	0.003137	-0.986	-0.00697	12.2	14224.5		-0.88	0.0002331	-1.007	0.018	12.37	10913.5		-0.82	0.003849	-0.966	0.002513	12.35	10820.6
	-0.96	0.001036	-1.011	0.0005196	12.16	22906		-0.86	0.00298	-0.978	-0.007414	12.21	14351		-0.87	6.576e-05	-0.999	0.02	12.38	11072.8		-0.82	0.003772	-0.958	0.0027	12.36	10745.6
	-0.95	-0.003037	-1.003	0.0005511	12.17	22715		-0.85	0.002824	-0.971	-0.007831	12.21	14519.2		-0.86	4.51e-05	-0.992	0.021	12.39	10895.3		-0.81	0.003694	-0.95	0.002884	12.36	10373.7
	-0.94	-0.002368	-0.995	0.0005806	12.18	22946.8		-0.84	0.003107	-0.963	-0.008222	12.22	14421.8		-0.85	0.0001502	-0.984	0.022	12.4	10791.1		-0.8	0.002969	-0.942	0.003064	12.37	10017
	-0.93	-0.001699	-0.987	0.0006077	12.19	22986.8		-0.83	0.002857	-0.955	-0.008588	12.23	14692.9		-0.84	-7.194e-07	-0.976	0.023	12.41	10759.7		-0.79	0.0004128	-0.935	0.003238	12.38	9629.41
	-0.93	-0.0002432	-0.98	0.000632	12.2	22704.3		-0.82	0.002606	-0.947	-0.008931	12.24	14674.3		-0.83	-0.0001516	-0.968	0.024	12.42	10924.9		-0.78	-0.0008619	-0.927	0.003404	12.39	9472.82
	-0.92	0.000676	-0.972	0.0006532	12.21	22781.4		-0.82	0.002085	-0.939	-0.009254	12.25	14382.1		-0.82	-0.0001904	-0.96	0.025	12.42	10919.3		-0.77	0.001054	-0.919	0.003561	12.4	9315.78
	-0.91	0.0003748	-0.964	0.0006713	12.21	22995.5		-0.81	0.000874	-0.931	-0.009558	12.26	14442.6		-0.82	-0.0002292	-0.952	0.025	12.43	11004.8		-0.77	0.001761	-0.911	0.003708	12.41	9018.81
	-0.9	7.357e-05	-0.956	0.0006862	12.22	22889.4		-0.8	-0.0003909	-0.923	-0.009844	12.26	14532.6		-0.81	-0.0005111	-0.944	0.026	12.44	10889.8		-0.76	0.00156	-0.903	0.003845	12.42	8701.73
	-0.89	-0.0001666	-0.948	0.0006977	12.23	22891.7		-0.79	-0.001007	-0.915	-0.01	12.27	14707.4		-0.8	0.001458	-0.936	0.027	12.45	10658.8		-0.75	0.001359	-0.895	0.003971	12.42	8555.45
	-0.88	0.001369	-0.94	0.000706	12.24	23016.6		-0.78	-0.0004024	-0.907	-0.01	12.28	14614.5		-0.79	0.001386	-0.928	0.027	12.46	10509.3		-0.74	0.0007262	-0.887	0.004085	12.43	8815.14
	-0.88	0.001792	-0.932	0.0007112	12.25	23132.1		-0.77	-0.0001994	-0.9	-0.011	12.29	14814.7		-0.78	0.001313	-0.921	0.028	12.47	10859.8		-0.73	-1.516e-05	-0.879	0.004188	12.44	8637.89
	-0.87	0.001896	-0.924	0.0007133	12.26	23071.7		-0.77	3.557e-06	-0.892	-0.011	12.3	15044.3		-0.77	0.0005268	-0.913	0.028	12.47	10675		-0.72	-0.000531	-0.871	0.004281	12.45	8644.28
	-0.86	0.002001	-0.916	0.0007127	12.26	23131.5		-0.76	0.001171	-0.884	-0.011	12.31	15389.1		-0.77	-0.0002297	-0.905	0.029	12.48	10610.5		-0.72	-0.001047	-0.863	0.004362	12.46	8929.62
	-0.85	0.003422	-0.909	0.0007095	12.27	23224		-0.75	0.00174	-0.876	-0.011	12.31	15524.1		-0.76	-0.0009862	-0.897	0.029	12.49	10671.8		-0.71	-0.0001508	-0.856	0.004434	12.47	9404.06
	-0.84	0.003348	-0.901	0.000704	12.28	23045.9		-0.74	0.001699	-0.868	-0.011	12.32	15608.2		-0.75	-0.001251	-0.889	0.03	12.5	11073.9		-0.7	0.0001104	-0.848	0.004496	12.47	9294.53
	-0.83	0.003274	-0.893	0.0006965	12.29	22925.5		-0.73	0.001658	-0.86	-0.012	12.33	15660.5		-0.74	-0.003194	-0.881	0.03	12.51	11190		-0.69	-0.0003009	-0.84	0.00455	12.48	9118.27
	-0.82	0.002508	-0.885	0.0006872	12.3	23130.9		-0.72	0.001576	-0.852	-0.012	12.34	15664.4		-0.73	-0.003084	-0.873	0.03	12.52	11166.2		-0.68	-0.0007123	-0.832	0.004596	12.49	8949.56
	-0.82	0.00183	-0.877	0.0006765	12.31	23073.2		-0.72	0.001241	-0.844	-0.012	12.35	15708.6		-0.72	-0.002454	-0.865	0.031	12.52	11146.5		-0.67	-0.002536	-0.824	0.004634	12.5	9472.78
	-0.81	0.001152	-0.869	0.0006645	12.31	23104.1		-0.71	0.0009058	-0.836	-0.012	12.36	15841.7		-0.72	-0.002321	-0.857	0.031	12.53	11189.1		-0.66	-0.00172	-0.816	0.004667	12.51	9577.89
	-0.8	-0.0006424	-0.861	0.0006515	12.32	23105.7		-0.7	-5.953e-05	-0.828	-0.012	12.36	16099.8		-0.71	-0.002188	-0.849	0.031	12.54	10911.7		-0.66	0.00174	-0.808	0.004694	12.52	9832.69
	-0.79	-0.0004097	-0.853	0.0006376	12.33	23192.1		-0.69	-0.0003297	-0.821	-0.012	12.37	15972.3		-0.7	-0.001896	-0.842	0.031	12.55	10719.3		-0.65	0.002346	-0.8	0.004717	12.52	9626.03
	-0.78	-0.0003531	-0.845	0.0006232	12.34	23095.4		-0.68	0.0006028	-0.813	-0.012	12.38	15900.1		-0.69	-0.002077	-0.834	0.032	12.56	10534.8		-0.64	0.002348	-0.792	0.004735	12.53	9519.63
	-0.77	-0.0002965	-0.837	0.0006083	12.35	23007.7		-0.67	0.0006219	-0.805	-0.013	12.39	16013.5		-0.68	-0.002257	-0.826	0.032	12.57	10573.4		-0.63	0.002351	-0.785	0.004751	12.54	9375.36
	-0.77	0.0001339	-0.83	0.0005931	12.36	23124.6		-0.66	0.0006411	-0.797	-0.013	12.4	16018		-0.67	-0.002405	-0.818	0.032	12.58	10669.4		-0.62	0.002185	-0.777	0.004763	12.55	9436.51
	-0.76	-9.648e-05	-0.822	0.0005778	12.36	23194.8		-0.66	0.001119	-0.789	-0.013	12.41	16326.8		-0.66	-0.002088	-0.81	0.032	12.58	10622.3		-0.61	0.001281	-0.769	0.004774	12.56	9379.3
	-0.75	-0.0003269	-0.814	0.0005623	12.37	23084.2		-0.65	0.00131	-0.781	-0.013	12.42	16394.2		-0.66	-0.001942	-0.802	0.032	12.59	10826.6		-0.61	0.0002937	-0.761	0.004782	12.57	9360.58
	-0.74	-0.0009276	-0.806	0.0005468	12.38	22982.8		-0.64	0.001502	-0.773	-0.013	12.42	16349.7		-0.65	-0.00189	-0.794	0.032	12.6	10810.4		-0.6	0.002007	-0.753	0.00479	12.58	9305.43
	-0.73	-0.001528	-0.798	0.0005313	12.39	23036		-0.63	0.001788	-0.765	-0.013	12.43	16560		-0.64	-0.00209	-0.786	0.032	12.61	10724.3		-0.59	0.003257	-0.745	0.004796	12.58	9290.77
	-0.72	-0.00213	-0.79	0.000516	12.4	23113.8		-0.62	0.001836	-0.757	-0.013	12.44	16696.8		-0.63	-0.00229	-0.778	0.033	12.62	10655.8		-0.58	0.003803	-0.737	0.004801	12.59	9369.15
	-0.72	-0.001911	-0.782	0.0005007	12.41	23112.7		-0.61	0.001834	-0.75	-0.013	12.45	16554.8		-0.62	-0.002742	-0.771	0.033	12.63	10562.9		-0.57	0.003548	-0.729	0.004806	12.6	9289.27
	-0.71	-0.001692	-0.774	0.0004857	12.42	23230.1		-0.61	0.001831	-0.742	-0.013	12.46	16748.1		-0.61	-0.002236	-0.763	0.033	12.63	10913.3		-0.56	0.003293	-0.721	0.00481	12.61	9455.43
	-0.7	-0.0006649	-0.766	0.0004708	12.42	23120		-0.6	0.0004918	-0.734	-0.013	12.47	16763.1		-0.61	-0.002038	-0.755	0.033	12.64	10823.4		-0.56	0.001325	-0.713	0.004814	12.62	9620.16
	-0.69	-0.0001697	-0.759	0.000456	12.43	23081.9		-0.59	0.0005523	-0.726	-0.013	12.47	16846.8		-0.6	-0.00184	-0.747	0.033	12.65	10637.6		-0.55	0.0009709	-0.706	0.004818	12.63	9576.2
	-0.68	0.0003255	-0.751	0.0004415	12.44	23250.1		-0.58	0.0004066	-0.718	-0.014	12.48	16953.3		-0.59	-0.0008818	-0.739	0.033	12.66	10431.6		-0.54	0.0007906	-0.698	0.004822	12.63	9530.23
	-0.67	0.001128	-0.743	0.0004272	12.45	23140.8		-0.57	0.0002609	-0.71	-0.014	12.49	16972.8		-0.58	-0.0002453	-0.731	0.033	12.67	10499.3		-0.53	8.695e-05	-0.69	0.004825	12.64	9464.39
	-0.66	0.001335	-0.735	0.0004132	12.46	23106.2		-0.56	0.002064	-0.702	-0.014	12.5	16946.7		-0.57	-3.729e-05	-0.723	0.033	12.68	10494.9		-0.52	-0.0003044	-0.682	0.004829	12.65	9393.1
	-0.66	0.001277	-0.727	0.0003993	12.47	23107.6		-0.56	0.002066	-0.694	-0.014	12.51	17022.3		-0.56	-4.347e-05	-0.715	0.033	12.68	10470		-0.51	-0.0006957	-0.674	0.004832	12.66	9557.97
	-0.65	0.001219	-0.719	0.0003857	12.47	23074.2		-0.55	0.001836	-0.686	-0.014	12.52	17094.5		-0.56	-4.965e-05	-0.707	0.033	12.69	10408.4		-0.51	-0.00181	-0.666	0.004836	12.67	9581.54
	-0.64	0.0008962	-0.711	0.0003724	12.48	23157		-0.54	0.001606	-0.678	-0.014	12.52	17231.7		-0.55	-0.002916	-0.699	0.033	12.7	10393.1		-0.5	0.002068	-0.658	0.004839	12.68	9550.43
	-0.63	-0.00193	-0.703	0.0003593	12.49	23096.2		-0.53	0.0005832	-0.671	-0.014	12.53	17267.2		-0.54	-0.003202	-0.692	0.033	12.71	10548.4		-0.49	0.002508	-0.65	0.004842	12.68	9523.6
	-0.62	-0.001886	-0.695	0.0003465	12.5	23012		-0.52	0.0009217	-0.663	-0.014	12.54	17175.5		-0.53	-0.002493	-0.684	0.033	12.72	10459.7		-0.48	0.002255	-0.642	0.004845	12.69	9610.12
	-0.61	-0.001818	-0.687	0.000334	12.51	23109.9		-0.51	0.000803	-0.655	-0.014	12.55	17096.3		-0.52	-0.001706	-0.676	0.033	12.73	10340.4		-0.47	0.002003	-0.635	0.004849	12.7	9587.26
	-0.61	1.769e-05	-0.68	0.0003217	12.52	23101.2		-0.51	0.0006844	-0.647	-0.014	12.56	17265.3		-0.51	-0.001283	-0.668	0.033	12.74	10181.1		-0.46	-4.662e-05	-0.627	0.004852	12.71	9567.95
	-0.6	8.722e-05	-0.672	0.0003098	12.52	23059.2		-0.5	0.0003681	-0.639	-0.014	12.57	17369.3		-0.51	-0.001221	-0.66	0.033	12.74	10346.4		-0.45	0.0002985	-0.619	0.004855	12.72	9729.21
	-0.59	-0.0002171	-0.664	0.0002982	12.53	23063.7		-0.49	0.0005522	-0.631	-0.014	12.58	17464.4		-0.5	-0.001227	-0.652	0.033	12.75	10952		-0.45	0.0002581	-0.611	0.004859	12.73	10050.9
	-0.58	-0.0005214	-0.656	0.0002868	12.54	23062.3		-0.48	0.0006322	-0.623	-0.014	12.58	17506.1		-0.49	-0.001234	-0.644	0.033	12.76	10833.1		-0.44	0.0002177	-0.603	0.004862	12.74	9967.04
	-0.57	-0.001291	-0.648	0.0002758	12.55	23065.9		-0.47	0.000319	-0.615	-0.014	12.59	17485.6		-0.48	-0.001309	-0.636	0.033	12.77	10721.6		-0.43	-0.0008105	-0.595	0.004865	12.74	9867.33
	-0.56	-0.002061	-0.64	0.000265	12.56	23059.7		-0.46	5.832e-06	-0.607	-0.014	12.6	17593		-0.47	-0.001533	-0.628	0.033	12.78	10415.7		-0.42	-0.0002366	-0.587	0.004868	12.75	9715.78
	-0.56	-0.001043	-0.632	0.0002546	12.57	23022.1		-0.45	0.000439	-0.6	-0.014	12.61	17690.3		-0.46	-0.001757	-0.621	0.033	12.79	10160.4		-0.41	0.0003373	-0.579	0.004871	12.76	9564.3
	-0.55	0.0009898	-0.624	0.0002444	12.58	22961.7		-0.45	0.0002151	-0.592	-0.014	12.62	17684		-0.45	-0.002268	-0.613	0.033	12.79	10343.6		-0.4	0.0009238	-0.571	0.004874	12.77	9784.12
	-0.54	0.0009689	-0.616	0.0002345	12.58	22910.2		-0.44	-8.785e-06	-0.584	-0.014	12.63	17618.4		-0.45	-0.002248	-0.605	0.033	12.8	10392.5		-0.4	0.001367	-0.563	0.004878	12.78	9765.35
	-0.53	0.000948	-0.609	0.0002249	12.59	22904.8		-0.43	3.481e-05	-0.576	-0.014	12.63	17548.3		-0.44	-0.002228	-0.597	0.033	12.81	10533		-0.39	0.00149	-0.556	0.004881	12.79	9709.59
	-0.52	-8.251e-05	-0.601	0.0002155	12.6	22950.2		-0.42	-1.328e-05	-0.568	-0.014	12.64	17578.9		-0.43	-0.00159	-0.589	0.033	12.82	10644.6		-0.38	0.0006778	-0.548	0.004884	12.79	9872.78
	-0.51	0.0007386	-0.593	0.0002064	12.61	22977.5		-0.41	-6.138e-05	-0.56	-0.014	12.65	17758.3		-0.42	-0.001484	-0.581	0.033	12.83	10598.5		-0.37	-0.0001341	-0.54	0.004887	12.8	9907.12
	-0.51	0.0001136	-0.585	0.0001975	12.62	22975.5		-0.4	0.001205	-0.552	-0.014	12.66	17763.3		-0.41	-0.001379	-0.573	0.033	12.84	10622.5		-0.36	0.0006076	-0.532	0.00489	12.81	9935.1
	-0.5	-0.0005113	-0.577	0.0001889	12.63	22951.2		-0.4	0.002713	-0.544	-0.015	12.67	17729.6		-0.4	-0.001073	-0.565	0.033	12.84	10569.7		-0.35	0.0009207	-0.524	0.004893	12.82	9952.84
	-0.49	0.0001967	-0.569	0.0001804	12.63	22944.2		-0.39	0.002544	-0.536	-0.015	12.68	17846		-0.4	-0.001037	-0.557	0.033	12.85	10824.1		-0.35	2.709e-05	-0.516	0.004896	12.83	9839.76
	-0.48	0.0003321	-0.561	0.0001722	12.64	23001		-0.38	0.002374	-0.528	-0.015	12.68	17794		-0.39	-0.001466	-0.549	0.033	12.86	10766.1		-0.34	-0.0008665	-0.508	0.004899	12.84	9760.56
	-0.47	-0.0001982	-0.553	0.0001642	12.65	23092.8		-0.37	0.00184	-0.521	-0.015	12.69	17817.7		-0.38	-0.001894	-0.542	0.033	12.87	10700		-0.33	0.0003848	-0.5	0.004902	12.84	9716.03
	-0.46	-0.0007286	-0.545	0.0001564	12.66	23152.8		-0.36	0.0009431	-0.513	-0.015	12.7	17983.3		-0.37	-0.002868	-0.534	0.033	12.88	10613.8		-0.32	0.00136	-0.492	0.004905	12.85	9784.43
	-0.45	-0.001425	-0.537	0.0001488	12.67	23171.9		-0.35	0.001045	-0.505	-0.015	12.71	17961.9		-0.36	-0.001987	-0.526	0.033	12.89	10594.3		-0.31	0.001711	-0.485	0.004909	12.86	9879.67
	-0.45	-0.002695	-0.53	0.0001414	12.68	23200.9		-0.35	0.001063	-0.497	-0.015	12.72	17946.6		-0.35	-0.001975	-0.518	0.033	12.9	10652.4		-0.3	0.001524	-0.477	0.004912	12.87	9891.09
	-0.44	0.001448	-0.522	0.0001342	12.68	23117		-0.34	0.0008024	-0.489	-0.015	12.73	17937.1		-0.35	-0.002174	-0.51	0.033	12.9	10754.1		-0.29	0.001337	-0.469	0.004915	12.88	9861.52
	-0.43	0.001092	-0.514	0.0001272	12.69	23070.8		-0.33	0.0005415	-0.481	-0.015	12.74	18010.9		-0.34	-0.002373	-0.502	0.033	12.91	10761		-0.29	0.0006309	-0.461	0.004918	12.89	9807.88
	-0.42	0.0007359	-0.506	0.0001203	12.7	23118.6		-0.32	0.001045	-0.473	-0.015	12.74	18036.3		-0.33	-0.001528	-0.494	0.033	12.92	10731.7		-0.28	-7.533e-05	-0.453	0.004922	12.9	9739.63
	-0.41	-0.0002799	-0.498	0.0001138	12.71	23055.8		-0.31	0.001243	-0.465	-0.015	12.75	18034.3		-0.32	-0.001185	-0.486	0.033	12.93	10705.4		-0.27	-0.001308	-0.445	0.004925	12.9	9832.09
	-0.4	0.000161	-0.49	0.0001074	12.72	23120.8		-0.3	0.001442	-0.457	-0.015	12.76	18072		-0.31	-0.001364	-0.478	0.032	12.94	10704.1		-0.26	-0.0008061	-0.437	0.004928	12.91	9819.51
	-0.4	0.0003902	-0.482	0.0001012	12.73	23198.9		-0.29	0.001344	-0.45	-0.015	12.77	18062.9		-0.3	-0.001543	-0.471	0.032	12.95	10688.2		-0.25	-0.0003041	-0.429	0.004932	12.92	9807.45
	-0.39	0.0002896	-0.474	9.533e-05	12.74	23199.4		-0.29	0.001246	-0.442	-0.015	12.78	18058.6		-0.29	-0.001945	-0.463	0.032	12.95	10570.3		-0.24	0.0001561	-0.421	0.004935	12.93	9922.53
	-0.38	0.0001891	-0.466	8.966e-05	12.74	23206.3		-0.28	0.000279	-0.434	-0.015	12.79	18056.7		-0.29	-0.001991	-0.455	0.032	12.96	10924.1		-0.24	-6.888e-05	-0.413	0.004939	12.94	10087.3
	-0.37	8.846e-05	-0.459	8.424e-05	12.75	23270.1		-0.27	-0.0008292	-0.426	-0.015	12.79	18180.4		-0.28	-0.002037	-0.447	0.032	12.97	11011.3		-0.23	-0.0002938	-0.406	0.004942	12.95	10174.8
	-0.36	0.0007508	-0.451	7.907e-05	12.76	23258.6		-0.26	-0.0009997	-0.418	-0.015	12.8	18189.3		-0.27	-0.002592	-0.439	0.032	12.98	11095.8		-0.22	0.000103	-0.398	0.004946	12.95	10207.9
	-0.35	0.0008804	-0.443	7.416e-05	12.77	23253.7		-0.25	-0.00117	-0.41	-0.015	12.81	18195.5		-0.26	-0.002972	-0.431	0.032	12.99	11068.8		-0.21	0.002076	-0.39	0.00495	12.96	10316.4
	-0.35	0.000606	-0.435	6.952e-05	12.78	23234.6		-0.24	-0.0007465	-0.402	-0.015	12.82	18201.1		-0.25	-0.001707	-0.423	0.032	13	11042.1		-0.2	0.002736	-0.382	0.004953	12.97	10333.6
	-0.34	0.0003317	-0.427	6.515e-05	12.79	23226.8		-0.24	-0.0003455	-0.394	-0.015	12.83	18249.5		-0.24	-0.00139	-0.415	0.032	13	10940.2		-0.19	0.002682	-0.374	0.004957	12.98	10338.7
	-0.33	0.001491	-0.419	6.106e-05	12.79	23270.4		-0.23	0.0004526	-0.386	-0.015	12.84	18325.5		-0.24	-0.001417	-0.407	0.032	13.01	10629.6		-0.19	0.002629	-0.366	0.00496	12.99	10261.5
	-0.32	0.0009274	-0.411	5.725e-05	12.8	23312.7		-0.22	0.0006063	-0.378	-0.015	12.84	18393.1		-0.23	-0.001443	-0.399	0.032	13.02	10588.7		-0.18	0.001574	-0.358	0.004964	13	10478.9
	-0.31	0.0003639	-0.403	5.373e-05	12.81	23224		-0.21	0.0007601	-0.371	-0.015	12.85	18420.6		-0.22	-0.001596	-0.392	0.032	13.03	10606.1		-0.17	0.0006378	-0.35	0.004967	13	10458.4
	-0.3	-0.001219	-0.395	5.05e-05	12.82	23190.6		-0.2	0.001494	-0.363	-0.015	12.86	18437.9		-0.21	-0.003034	-0.384	0.032	13.04	10608.1		-0.16	0.0006431	-0.342	0.004971	13.01	10456.7
	-0.29	-0.001233	-0.387	4.756e-05	12.83	23274.8		-0.19	0.001334	-0.355	-0.015	12.87	18478.9		-0.2	-0.00319	-0.376	0.032	13.05	10554.9		-0.15	0.0006484	-0.335	0.004974	13.02	10364.9
	-0.29	-0.001309	-0.38	4.493e-05	12.84	23262.9		-0.19	0.001174	-0.347	-0.015	12.88	18451		-0.19	-0.001858	-0.368	0.032	13.06	10533.1		-0.14	0.0009082	-0.327	0.004978	13.03	10425.7
	-0.28	-0.001386	-0.372	4.261e-05	12.84	23349.7		-0.18	0.0006386	-0.339	-0.015	12.89	18425.9		-0.19	-0.001382	-0.36	0.032	13.06	10386.2		-0.13	0.0009911	-0.319	0.004981	13.04	10484.4
	-0.27	-0.001822	-0.364	4.059e-05	12.85	23325.5		-0.17	0.0003555	-0.331	-0.015	12.9	18492.2		-0.18	-0.001238	-0.352	0.032	13.07	10364.5		-0.13	0.0007336	-0.311	0.004985	13.05	10502.5
	-0.26	-9.348e-05	-0.356	3.889e-05	12.86	23292.4		-0.16	-0.00118	-0.323	-0.015	12.9	18556.9		-0.17	-0.001279	-0.344	0.032	13.08	10374.8		-0.12	0.0004762	-0.303	0.004988	13.06	10534.6
	-0.25	-0.000473	-0.348	3.75e-05	12.87	23355.2		-0.15	-0.00137	-0.315	-0.015	12.91	18588.1		-0.16	-0.00132	-0.336	0.032	13.09	10330.6		-0.11	0.0002718	-0.295	0.004991	13.06	10496.2
	-0.24	-0.0008526	-0.34	3.644e-05	12.88	23340.7		-0.14	-0.0008006	-0.307	-0.015	12.92	18614.2		-0.15	-0.001545	-0.328	0.032	13.1	10274.1		-0.1	6.742e-05	-0.287	0.004995	13.07	10246.3
	-0.24	-0.002164	-0.332	3.571e-05	12.89	23419.6		-0.13	0.0002387	-0.3	-0.015	12.93	18509.7		-0.14	-0.001174	-0.321	0.032	13.11	10277		-0.09	-0.002165	-0.279	0.004998	13.08	10262.7
	-0.23	-0.001475	-0.324	3.53e-05	12.9	23505.2		-0.13	0.0006504	-0.292	-0.015	12.94	18557.1		-0.13	-0.001129	-0.313	0.032	13.11	10280.1		-0.08	-0.0005352	-0.271	0.005001	13.09	10220.7
	-0.22	-0.001294	-0.316	3.523e-05	12.9	23575.4		-0.12	0.0008191	-0.284	-0.015	12.95	18624.2		-0.13	-0.001196	-0.305	0.031	13.12	10136.8		-0.08	-0.0004919	-0.263	0.005004	13.1	10309
	-0.21	-0.001892	-0.309	3.549e-05	12.91	23449.7		-0.11	0.0007179	-0.276	-0.015	12.95	18598.1		-0.12	-0.001262	-0.297	0.031	13.13	10083.3		-0.07	-0.0004486	-0.256	0.005008	13.11	10267.2
	-0.2	-0.002491	-0.301	3.61e-05	12.92	23521.7		-0.1	0.0006167	-0.268	-0.015	12.96	18650.1		-0.11	-0.001132	-0.289	0.031	13.14	10079.4		-0.06	0.0002409	-0.248	0.005011	13.11	10296
	-0.19	-0.001574	-0.293	3.705e-05	12.93	23440.7		-0.09	0.0007542	-0.26	-0.015	12.97	18724.8		-0.1	-0.001319	-0.281	0.031	13.15	10079.8		-0.05	0.0004539	-0.24	0.005015	13.12	10098.1
	-0.19	-0.000657	-0.285	3.834e-05	12.94	23423.5		-0.08	0.0008916	-0.252	-0.015	12.98	18682.3		-0.09	-0.001505	-0.273	0.031	13.16	9952.2		-0.04	-5.093e-05	-0.232	0.005018	13.13	10475.2
	-0.18	0.0008383	-0.277	3.999e-05	12.95	23577		-0.08	0.001019	-0.244	-0.015	12.99	18772.2		-0.08	-0.0007537	-0.265	0.031	13.16	10083.6		-0.03	-0.0005558	-0.224	0.005021	13.14	10569.1
	-0.17	0.00205	-0.269	4.2e-05	12.95	23701.9		-0.07	0.001367	-0.236	-0.015	13	18839.8		-0.08	-0.0005445	-0.257	0.031	13.17	10110.8		-0.03	-0.0003407	-0.216	0.005025	13.15	10624.5
	-0.16	0.002456	-0.261	4.436e-05	12.96	23598.1		-0.06	0.001496	-0.228	-0.015	13	18741.8		-0.07	-0.0008793	-0.249	0.031	13.18	10102.3		-0.02	0.0001571	-0.208	0.005029	13.16	10656.3
	-0.15	0.00148	-0.253	4.709e-05	12.97	23520.4		-0.05	0.001696	-0.221	-0.015	13.01	18853.5		-0.06	-0.001214	-0.242	0.031	13.19	10085.8		-0.00842	0.000655	-0.2	0.005033	13.16	10493.7
	-0.14	0.0005051	-0.245	5.019e-05	12.98	23618.6		-0.04	0.001691	-0.213	-0.015	13.02	18908.5		-0.05	-0.001605	-0.234	0.031	13.2	10104.1		-2.93e-08	0.0008882	-0.192	0.005036	13.17	10482.3
	-0.13	-0.001851	-0.237	5.366e-05	12.99	23646.8		-0.03	0.001686	-0.205	-0.015	13.03	18891.1		-0.04	-0.001619	-0.226	0.031	13.21	10165.9		0.00842	0.001121	-0.185	0.005041	13.18	10506.2
	-0.13	-0.002839	-0.23	5.753e-05	13	23535		-0.03	0.001215	-0.197	-0.015	13.04	18955.7		-0.03	-0.001634	-0.218	0.031	13.22	10192		0.02	0.001063	-0.177	0.005045	13.19	10533
	-0.12	-0.0008683	-0.222	6.178e-05	13	23657.5		-0.02	0.000585	-0.189	-0.015	13.05	19007.4		-0.03	-0.002482	-0.21	0.031	13.22	10249.4		0.03	0.001004	-0.169	0.005049	13.2	10642
	-0.11	-0.001168	-0.214	6.643e-05	13.01	23774.5		-0.00842	0.000475	-0.181	-0.015	13.06	18963.8		-0.02	-0.003807	-0.202	0.031	13.23	10221.1		0.03	0.0006363	-0.161	0.005054	13.21	10729
	-0.1	-0.001467	-0.206	7.15e-05	13.02	23689.3		2.66e-09	0.0003651	-0.173	-0.015	13.06	19014.3		-0.00842	-0.003228	-0.194	0.031	13.64	7219.26		0.04	-0.0001634	-0.153	0.005059	13.22	10752.8
	-0.09	-0.0028	-0.198	7.698e-05	13.03	23728.4		0.00842	0.0001419	-0.165	-0.015	13.07	19099.3		-2.86e-08	-0.003049	-0.186	0.031	13.64	7324.03		0.05	5.627e-05	-0.145	0.005064	13.22	10718.2
	-0.08	-1.949e-05	-0.19	8.289e-05	13.04	23814.7		0.02	0.0001777	-0.157	-0.015	13.08	19112.9		0.00842	-0.002871	-0.178	0.031	13.65	7307.47		0.06	8.958e-05	-0.137	0.005069	13.23	11056.9
	-0.08	0.0003951	-0.182	8.923e-05	13.05	23737.8		0.03	0.0002135	-0.15	-0.015	13.09	19046.6		0.02	-0.002584	-0.171	0.031	13.66	7304.9		0.07	0.0001229	-0.129	0.005075	13.24	11129
	-0.07	8.729e-05	-0.174	9.602e-05	13.06	23610.4		0.03	0.001624	-0.142	-0.015	13.1	19100.8		0.03	-0.002684	-0.163	0.03	13.67	7282.68		0.08	0.0008452	-0.121	0.00508	13.25	11046.2
	-0.06	-0.0002205	-0.166	0.0001033	13.06	23814.9		0.04	0.00144	-0.134	-0.015	13.11	19253.5		0.03	-0.002784	-0.155	0.03	13.68	7205.98		0.08	0.001151	-0.113	0.005086	13.26	11002.4
	-0.05	-0.002075	-0.159	0.000111	13.07	23987.2		0.05	0.001257	-0.126	-0.015	13.11	19326		0.04	-0.003279	-0.147	0.03	13.69	7109.93		0.09	0.001065	-0.106	0.005093	13.27	10922.4
	-0.04	-0.001675	-0.151	0.0001192	13.08	24074.4		0.06	0.0008884	-0.118	-0.015	13.12	19361.2		0.05	-0.003352	-0.139	0.03	13.69	6894.08		0.1	0.0009795	-0.098	0.005099	13.27	10936.3
	-0.03	-0.001464	-0.143	0.0001278	13.09	23939.3		0.07	0.0008505	-0.11	-0.015	13.13	19242.6		0.06	-0.003424	-0.131	0.03	13.7	6856.02		0.11	0.0004381	-0.09	0.005106	13.28	10978.1
	-0.03	0.001161	-0.135	0.000137	13.1	23910.2		0.08	0.0008867	-0.102	-0.015	13.14	19318.3		0.07	-0.003134	-0.123	0.03	13.71	6939.12		0.12	-0.0001033	-0.082	0.005113	13.29	11054.7
	-0.02	0.002748	-0.127	0.0001467	13.11	24020.9		0.08	0.000853	-0.094	-0.015	13.15	19329.9		0.08	-0.002539	-0.115	0.03	13.72	6917		0.13	-0.0008354	-0.074	0.005121	13.3	11028.1
	-0.00842	0.001578	-0.119	0.0001568	13.11	23847.3		0.09	0.0008194	-0.086	-0.016	13.16	19267.1		0.08	-0.002421	-0.107	0.03	13.73	6887.36		0.13	-0.001741	-0.066	0.005129	13.31	11050
	-1.44e-08	0.0004089	-0.111	0.0001675	13.12	23716.3		0.1	0.0006944	-0.078	-0.016	13.16	19394		0.09	-0.002787	-0.099	0.03	13.74	6833.1		0.14	-0.001087	-0.058	0.005137	13.32	11228.2
	0.00842	-0.002488	-0.103	0.0001787	13.13	23723.2		0.11	4.587e-05	-0.071	-0.016	13.17	19318.4		0.1	-0.003152	-0.092	0.03	13.75	6795.6		0.15	-0.0004337	-0.05	0.005145	13.32	11382.7
	0.02	-0.004442	-0.095	0.0001905	13.14	23959.7		0.12	-6.881e-05	-0.063	-0.016	13.18	19373		0.11	-0.003135	-0.084	0.03	13.75	6705.72		0.16	0.0008968	-0.042	0.005154	13.33	11472.2
	0.03	-0.001865	-0.087	0.0002028	13.15	24118.7		0.13	-0.0007933	-0.055	-0.016	13.19	19499.9		0.12	-0.002901	-0.076	0.03	13.76	6634.42		0.17	0.001872	-0.035	0.005163	13.34	11553.6
	0.03	-6.246e-05	-0.08	0.0002156	13.16	24010.4		0.13	-0.0006919	-0.047	-0.016	13.2	19442.8		0.13	-0.001589	-0.068	0.03	13.77	6587.52		0.18	0.002848	-0.027	0.005172	13.35	11613.9
	0.04	0.0004964	-0.072	0.0002289	13.16	24148.5		0.14	-0.0005906	-0.039	-0.016	13.21	19378.6		0.13	-0.001667	-0.06	0.03	13.78	6611.24		0.19	0.002235	-0.019	0.005182	13.36	11486
	0.05	0.001055	-0.064	0.0002428	13.17	24296.2		0.15	-3.049e-05	-0.031	-0.016	13.22	19385.8		0.14	-0.001744	-0.052	0.03	13.79	6616.45		0.19	0.001622	-0.011	0.005192	13.37	11550.1
	0.06	0.0007915	-0.056	0.0002572	13.18	24410.4		0.16	-2.271e-05	-0.023	-0.016	13.22	19549.4		0.15	-0.001914	-0.044	0.03	13.8	6567.04		0.2	0.0001567	-0.002966	0.005202	13.38	11552.2
	0.07	0.0005278	-0.048	0.0002721	13.19	24037.3		0.17	-8.351e-05	-0.015	-0.016	13.23	19549.8		0.16	-0.00183	-0.036	0.03	13.8	6532.38		0.21	-0.0006319	0.004929	0.005213	13.38	11581.8
	0.08	-0.0001907	-0.04	0.0002876	13.2	24099.1		0.18	-0.0001443	-0.007398	-0.016	13.24	19425		0.17	-0.002112	-0.028	0.03	13.81	6631.35		0.22	-0.000996	0.013	0.005224	13.39	11481.1
	0.08	-0.001706	-0.032	0.0003036	13.21	24247.3		0.19	0.0006049	0.0004967	-0.016	13.25	19374.7		0.18	-0.002393	-0.021	0.029	13.82	6671.64		0.23	0.0002463	0.021	0.005235	13.4	11299.5
	0.09	-0.001852	-0.024	0.0003201	13.22	24281.7		0.19	0.0007394	0.008391	-0.016	13.26	19441.2		0.19	-0.002533	-0.013	0.029	13.83	6671.21		0.24	0.0003108	0.029	0.005247	13.41	11218
	0.1	-0.001261	-0.016	0.0003371	13.22	24398		0.2	0.0006129	0.016	-0.016	13.27	19527.9		0.19	-0.002544	-0.004727	0.029	13.84	6680.75		0.24	0.0003303	0.037	0.005259	13.42	11376.5
	0.11	0.00121	-0.0085	0.0003546	13.23	24507.5		0.21	0.0004864	0.024	-0.016	13.27	19573		0.2	-0.002555	0.003168	0.029	13.85	6649.49		0.25	-0.000633	0.044	0.005271	13.43	11567.6
	0.12	0.002103	-0.0006055	0.0003727	13.24	24595.9		0.22	0.0002683	0.032	-0.016	13.28	19589.6		0.21	-0.002939	0.011	0.029	13.85	6602.21		0.26	-0.001596	0.052	0.005284	13.43	11666.3
	0.13	0.002549	0.007289	0.0003912	13.25	24492.8		0.23	0.0001255	0.04	-0.016	13.29	19613.9		0.22	-0.002228	0.019	0.029	13.86	6512.29		0.27	-0.0003683	0.06	0.005297	13.44	11747.7
	0.13	0.001589	0.015	0.0004102	13.26	24211.5		0.24	-1.733e-05	0.048	-0.016	13.3	19728.6		0.23	-0.002073	0.027	0.029	13.87	6391.56		0.28	-0.0004266	0.068	0.005311	13.45	11881.9
	0.14	0.000629	0.023	0.0004296	13.27	24290.5		0.24	-3.011e-05	0.056	-0.016	13.31	19750		0.24	-0.001917	0.035	0.029	13.88	6248.79		0.29	-0.0004848	0.076	0.005325	13.46	11845.6
	0.15	-0.002485	0.031	0.0004495	13.27	24381.9		0.25	-4.29e-05	0.064	-0.016	13.32	19713.3		0.24	-0.000436	0.043	0.029	13.89	6296.83		0.29	-0.001736	0.084	0.00534	13.47	11905.7
	0.16	-0.001248	0.039	0.0004699	13.28	24422.3		0.26	-0.0003363	0.072	-0.016	13.32	19861.7		0.25	-0.0002462	0.051	0.029	13.9	6552.94		0.3	-0.0008587	0.092	0.005355	13.48	11796.4
	0.17	0.001404	0.047	0.0004907	13.29	24641.7		0.27	-0.000482	0.079	-0.016	13.33	19977.4		0.26	-0.000787	0.058	0.029	13.91	6665.09		0.31	0.001427	0.1	0.005371	13.48	11923.7
	0.18	0.001639	0.055	0.0005119	13.3	24604.3		0.28	-0.0006899	0.087	-0.016	13.34	19939.8		0.27	-0.001328	0.066	0.029	13.91	6628.23		0.32	0.001172	0.108	0.005387	13.49	11899.9
	0.19	0.001534	0.063	0.0005336	13.31	24741.9		0.29	2.373e-05	0.095	-0.016	13.35	19758.7		0.28	-0.002282	0.074	0.029	13.92	6600.58		0.33	0.0009178	0.115	0.005403	13.5	11791.2
	0.19	0.001428	0.07	0.0005556	13.32	24946.9		0.29	0.0003636	0.103	-0.016	13.36	19705.4		0.29	-0.002614	0.082	0.029	13.93	6540.94		0.34	-0.0004108	0.123	0.005421	13.51	11536.2
	0.2	0.001101	0.078	0.0005781	13.32	24772.2		0.3	0.0007034	0.111	-0.016	13.37	19718.2		0.29	-0.002586	0.09	0.029	13.94	6342.65		0.35	-0.001439	0.131	0.005438	13.52	11536.8
	0.21	0.0007727	0.086	0.0006009	13.33	24533.1		0.31	0.0007746	0.119	-0.016	13.38	19835.8		0.3	-0.002179	0.098	0.029	13.95	6307.18		0.35	5.068e-05	0.139	0.005457	13.53	11672.4
	0.22	0.000144	0.094	0.0006241	13.34	24508		0.32	0.0008459	0.127	-0.016	13.38	19794.4		0.31	-0.001771	0.106	0.028	13.96	6407.97		0.36	0.0007214	0.147	0.005476	13.53	11681.1
	0.23	-0.0004847	0.102	0.0006477	13.35	24582.5		0.33	0.0009602	0.135	-0.016	13.39	19750		0.32	-0.001352	0.114	0.028	13.96	6441.69		0.37	0.001392	0.155	0.005495	13.54	11738.3
	0.24	-0.002464	0.11	0.0006716	13.36	24754.8		0.34	0.000629	0.143	-0.016	13.4	19911		0.33	-0.001388	0.122	0.028	13.97	6244.57		0.38	0.002418	0.163	0.005515	13.55	11774.5
	0.24	-0.002638	0.118	0.0006959	13.37	24813.5		0.35	0.0002978	0.15	-0.016	13.41	19959		0.34	-0.001423	0.129	0.028	13.98	6112.73		0.39	0.002478	0.171	0.005536	13.56	11783.9
	0.25	-0.002813	0.126	0.0007205	13.38	24672.3		0.35	-0.001136	0.158	-0.016	13.42	19933.7		0.35	-0.002608	0.137	0.028	13.99	6103.2		0.4	0.001769	0.179	0.005557	13.57	11845.6
	0.26	-0.0008283	0.134	0.0007454	14.91	10920.5		0.36	-0.0006697	0.166	-0.016	13.43	19908.3		0.35	-0.001804	0.145	0.028	14	6078.5		0.4	0.001061	0.187	0.005579	13.58	11910.1
	0.27	0.002879	0.142	0.0007707	14.92	10802.8		0.37	-0.00049	0.174	-0.016	13.43	19952.7		0.36	-0.0004598	0.153	0.028	14.01	6028.12		0.41	0.0007252	0.194	0.005602	13.59	11584
	0.28	0.003439	0.149	0.0007963	14.92	10939.6		0.38	-0.0003104	0.182	-0.016	13.44	19953.7		0.37	-0.000244	0.161	0.028	14.01	6123.55		0.42	0.0003898	0.202	0.005625	13.59	11718.1
	0.29	0.003121	0.157	0.0008222	14.93	10911.4		0.39	0.0003786	0.19	-0.016	13.45	19961.5		0.38	-0.0006665	0.169	0.028	14.02	6151.61		0.43	-0.0005139	0.21	0.005649	13.6	11857.2
	0.29	0.002802	0.165	0.0008484	14.94	10820.8		0.4	0.001161	0.198	-0.016	13.46	20001.2		0.39	-0.001089	0.177	0.028	14.03	6199.47		0.44	-0.001131	0.218	0.005673	13.61	12000.7
	0.3	0.001605	0.173	0.0008749	14.95	10952		0.4	0.001366	0.206	-0.016	13.47	20036		0.4	-0.00215	0.185	0.028	14.04	6278.24		0.45	-0.001747	0.226	0.005698	13.62	12072.7
	0.31	4.11e-05	0.181	0.0009017	14.96	10781.5		0.41	0.00172	0.214	-0.016	13.48	19899.5		0.4	-0.003577	0.193	0.028	14.05	6306.56		0.45	-0.003291	0.234	0.005724	13.63	12101.1
	0.32	0.00165	0.189	0.0009287	14.97	10743.6		0.42	0.001404	0.222	-0.016	13.48	19937.3		0.41	-0.003711	0.201	0.028	14.06	6285.05		0.46	-0.002383	0.242	0.00575	13.64	12226
	0.33	0.001659	0.197	0.000956	14.97	10829.3		0.43	0.001089	0.229	-0.016	13.49	19966.3		0.42	-0.003616	0.208	0.028	14.07	6239.72		0.47	-0.002067	0.25	0.005776	13.64	12310
	0.34	0.001668	0.205	0.0009834	14.98	10623.7		0.44	0.0001956	0.237	-0.016	13.5	19838.7		0.43	-0.00278	0.216	0.027	14.07	6160.47		0.48	-0.002321	0.258	0.005803	13.65	11855.5
	0.35	0.001723	0.213	0.001011	14.99	10475.6		0.45	0.0008034	0.245	-0.016	13.51	19988		0.44	-0.002072	0.224	0.027	14.08	6232.07		0.49	-0.002575	0.265	0.005831	13.66	11868.2
	0.35	0.00164	0.22	0.001039	15	10555.3		0.45	0.0009205	0.253	-0.016	13.52	20197.4		0.45	-0.001855	0.232	0.027	14.09	6229.61		0.5	-0.003105	0.273	0.005859	13.67	11793.1
	0.36	0.001558	0.228	0.001067	15.01	10661.6		0.46	0.001038	0.261	-0.016	13.53	20165.4		0.45	-0.001812	0.24	0.027	14.1	6219.88		0.51	-0.002601	0.281	0.005888	13.68	11702.3
	0.37	0.001695	0.236	0.001095	15.02	10548.8		0.47	0.001243	0.269	-0.016	13.53	20204.4		0.46	-0.001768	0.248	0.027	14.11	6204.69		0.51	-0.001741	0.289	0.005918	13.69	11842.9
	0.38	0.001485	0.244	0.001124	15.02	10538.1		0.48	0.001432	0.277	-0.016	13.54	20255		0.47	-0.0002323	0.256	0.027	14.12	6064.17		0.52	-0.001348	0.297	0.005948	13.69	12582.8
	0.39	0.001275	0.252	0.001152	15.03	10493.6		0.49	0.00115	0.285	-0.016	13.55	20102.8		0.48	-9.248e-06	0.264	0.027	14.12	6067.86		0.53	-0.001154	0.305	0.005978	13.7	12958
	0.4	0.0009645	0.26	0.00118	15.04	10446.9		0.5	0.0008678	0.293	-0.016	13.56	20253		0.49	-5.015e-05	0.272	0.027	14.13	6158.06		0.54	-0.0009596	0.313	0.006009	13.71	13133.3
	0.4	0.0006536	0.268	0.001209	15.05	10436.6		0.51	0.0001139	0.3	-0.016	13.57	20384.6		0.5	-9.105e-05	0.279	0.027	14.14	6342		0.55	0.002276	0.321	0.00604	13.72	13202.3
	0.41	0.0002743	0.276	0.001238	15.06	10329.4		0.51	-0.0005044	0.308	-0.016	13.58	20251.8		0.51	-0.001954	0.287	0.027	14.15	6401.38		0.56	0.002271	0.329	0.006072	13.73	13262
	0.42	0.0004243	0.284	0.001266	15.07	10355.1		0.52	0.0002262	0.316	-0.016	13.59	20404.3		0.51	-0.002123	0.295	0.027	14.16	6456.43		0.56	0.002266	0.337	0.006105	13.74	13121.8
	0.43	-3.566e-05	0.292	0.001295	15.08	10410		0.53	0.0004758	0.324	-0.016	13.59	20490.2		0.52	-0.002105	0.303	0.027	14.17	6424.01		0.57	0.002144	0.344	0.006138	13.75	13064.8
	0.44	-0.0004956	0.299	0.001323	15.08	10329.4		0.54	0.0004563	0.332	-0.016	13.6	20378.4		0.53	-0.002446	0.311	0.027	14.17	6401.61		0.58	-0.00116	0.352	0.006171	13.75	12335.6
	0.45	0.002522	0.307	0.001352	15.09	10210.7		0.55	0.0004367	0.34	-0.016	13.61	20375.6		0.54	-0.002787	0.319	0.027	14.18	6231.71		0.59	-0.001236	0.36	0.006205	13.76	12462.8
	0.45	0.002248	0.315	0.00138	15.1	10142.4		0.56	0.0006857	0.348	-0.016	13.62	20156.5		0.55	-0.00298	0.327	0.026	14.19	5972.36		0.6	-0.000195	0.368	0.006239	13.77	11986.4
	0.46	0.001975	0.323	0.001409	15.11	10134.9		0.56	0.0006987	0.356	-0.016	13.63	20023.1		0.56	-0.003182	0.335	0.026	14.2	5899.85		0.61	-3.512e-05	0.376	0.006274	13.78	11920.9
	0.47	0.001105	0.331	0.001437	15.12	10114.4		0.57	0.0007118	0.364	-0.016	13.64	20089.5		0.56	-0.003384	0.343	0.026	14.21	5971.29		0.61	0.0001248	0.384	0.006309	13.79	12096.4
	0.48	0.001242	0.339	0.001465	15.13	10120.8		0.58	0.0005266	0.372	-0.016	13.64	20103.3		0.57	-0.003145	0.351	0.026	14.22	5998.45		0.62	0.001924	0.392	0.006344	13.8	12146.7
	0.49	0.001307	0.347	0.001493	15.13	10072.7		0.59	0.0003414	0.379	-0.016	13.65	20158.9		0.58	-0.003118	0.358	0.026	14.23	6031.08		0.63	0.001883	0.4	0.00638	13.8	12331
	0.5	0.001295	0.355	0.001521	15.14	10025.9		0.6	-8.94e-05	0.387	-0.016	13.66	20343.6		0.59	-0.00309	0.366	0.026	14.23	6096.47		0.64	0.001841	0.408	0.006417	13.81	13484.8
	0.51	0.001283	0.363	0.001549	15.15	9995.9		0.61	-0.000257	0.395	-0.016	13.67	20363.8		0.6	-0.002996	0.374	0.026	14.24	6106.24		0.65	0.001096	0.415	0.006453	13.82	13513.2
	0.51	0.001193	0.37	0.001577	15.16	9974.56		0.61	-0.0004246	0.403	-0.016	14.65	10044.9		0.61	-0.002901	0.382	0.026	14.25	6124.93		0.66	0.0008393	0.423	0.006491	13.83	13543.3
	0.52	-0.0008253	0.378	0.001605	15.17	9922.37		0.62	-0.0007926	0.411	-0.016	14.66	10003.3		0.61	-0.002723	0.39	0.026	14.26	6125.33		0.66	0.0005823	0.431	0.006528	13.84	13269.4
	0.53	0.0001625	0.386	0.001632	15.18	10036.8		0.63	-0.001036	0.419	-0.016	14.67	10278.5		0.62	-0.001158	0.398	0.026	14.27	6128.38		0.67	0.0001799	0.439	0.006566	13.85	13398.7
	0.54	0.0005441	0.394	0.001659	15.18	10076		0.64	-0.0009541	0.427	-0.016	14.68	10143.7		0.63	-0.0009678	0.406	0.026	14.28	6131.04		0.68	0.0001297	0.447	0.006604	13.85	13427.9
	0.55	0.0006901	0.402	0.001687	15.19	10020.7		0.65	-0.00116	0.435	-0.016	14.69	9907.94		0.64	-0.0008858	0.414	0.026	14.28	6410.39		0.69	7.958e-05	0.455	0.006643	14.62	8944.3
	0.56	0.0007183	0.41	0.001714	15.2	9986.72		0.66	-0.001366	0.443	-0.016	14.7	9906.71		0.65	-0.00116	0.422	0.025	14.29	6380.55		0.7	0.0003589	0.463	0.006681	14.63	9919.79
	0.56	-0.0002348	0.418	0.001741	15.21	9923.68		0.66	-0.0005551	0.451	-0.016	14.7	9967.08		0.66	-0.001434	0.429	0.025	14.3	6359.15		0.71	0.0001019	0.471	0.006721	14.64	9445.26
	0.57	-0.001188	0.426	0.001767	15.22	9864.5		0.67	0.000256	0.458	-0.016	14.71	9774.78		0.66	-0.0007953	0.437	0.025	14.31	6293.44		0.72	-0.000155	0.479	0.00676	14.65	9142.11
	0.58	0.0004425	0.434	0.001794	15.23	9887.67		0.68	0.0002509	0.466	-0.016	14.72	9875.03		0.67	-0.0006891	0.445	0.025	14.32	6589.99		0.72	-0.0006771	0.487	0.0068	14.65	8955.62
	0.59	0.0004838	0.442	0.001821	15.24	9906.44		0.69	0.0002459	0.474	-0.016	14.73	9803.01		0.68	-0.0005829	0.453	0.025	14.83	8766.62		0.73	-0.001462	0.494	0.00684	14.66	8846.39
	0.6	0.0004825	0.449	0.001847	15.24	9848.02		0.7	-0.0003302	0.482	-0.016	14.74	9629.76		0.69	-0.001043	0.461	0.025	14.84	8788.85		0.74	-0.002064	0.502	0.00688	14.67	8607.18
	0.61	0.0004812	0.457	0.001873	15.25	9773.54		0.71	-0.0004265	0.49	-0.016	14.75	9581.15		0.7	-0.001504	0.469	0.025	14.85	8758.73		0.75	-0.0008221	0.51	0.006921	14.68	8425.15
	0.61	0.0007472	0.465	0.001899	15.26	9707.06		0.72	0.0008434	0.498	-0.016	14.76	9710.98		0.71	-0.002648	0.477	0.025	14.86	8820.91		0.76	-0.0003368	0.518	0.006962	14.69	8724.89
	0.62	0.000753	0.473	0.001925	15.27	9719.97		0.72	0.00144	0.506	-0.016	14.76	9639.89		0.72	-0.003566	0.485	0.025	14.86	8807.3		0.77	-0.00047	0.526	0.007003	14.7	8552.97
	0.63	0.0007587	0.481	0.001951	15.28	9745.93		0.73	0.001245	0.514	-0.016	14.77	9583.17		0.72	-0.002672	0.493	0.025	14.87	8724.37		0.77	-0.0006032	0.534	0.007044	14.7	8607.32
	0.64	0.003186	0.489	0.001977	15.29	9741.66		0.74	0.001049	0.522	-0.016	14.78	9516.91		0.73	-0.002086	0.501	0.025	14.88	8844.35		0.78	0.0003104	0.542	0.007086	14.71	8908.21
	0.65	0.004083	0.497	0.002003	15.29	9769.15		0.75	0.0006481	0.529	-0.016	14.79	9455.53		0.74	-0.001814	0.508	0.025	14.89	8756.89		0.79	0.0008029	0.55	0.007127	14.72	8930.03
	0.66	0.003512	0.505	0.002028	15.3	9740.82		0.76	0.0001327	0.537	-0.016	14.8	9465.38		0.75	-0.001542	0.516	0.024	14.9	8766.02		0.8	0.001295	0.558	0.007169	14.73	8796.21
	0.66	0.00294	0.513	0.002053	15.31	9747.09		0.77	0.0001426	0.545	-0.016	14.81	9476.59		0.76	-0.001555	0.524	0.024	14.91	8756.85		0.81	0.001456	0.565	0.007211	14.74	8646.39
	0.67	0.0008991	0.52	0.002079	15.32	9745.23		0.77	-0.0001087	0.553	-0.016	14.81	9476.66		0.77	-0.001568	0.532	0.024	14.92	8793.71		0.82	0.001433	0.573	0.007253	14.75	8642.41
	0.68	-0.001247	0.528	0.002104	15.33	9716.73		0.78	-0.0003599	0.561	-0.016	14.82	9494.54		0.77	-0.002051	0.54	0.024	14.92	8889.76		0.82	0.001409	0.581	0.007296	14.76	8898.84
	0.69	-5.222e-05	0.536	0.002129	15.34	9719.68		0.79	-0.0003272	0.569	-0.016	14.83	9443.67		0.78	-0.00198	0.548	0.024	14.93	8928.18		0.83	-0.0002308	0.589	0.007338	14.76	8795.62
	0.7	0.0003413	0.544	0.002154	15.34	9692.55		0.8	0.000293	0.577	-0.016	14.84	9431.24		0.79	-0.001952	0.556	0.024	14.94	8959.2		0.84	-0.0009254	0.597	0.007381	14.77	8814.24
	0.71	0.000134	0.552	0.002179	15.35	9661.86		0.81	0.0005056	0.585	-0.016	14.85	9450.96		0.8	-0.002	0.564	0.024	14.95	8936.77		0.85	-0.00162	0.605	0.007423	14.78	9063.59
	0.72	-7.332e-05	0.56	0.002204	15.36	9639.91		0.82	0.0007183	0.593	-0.016	14.86	9455.18		0.81	-0.002049	0.572	0.024	14.96	8907.25		0.86	9.919e-05	0.613	0.007466	14.79	9127.69
	0.72	-0.0006383	0.568	0.002228	15.37	9624.21		0.82	0.0006196	0.601	-0.016	14.86	9370.33		0.82	-0.002426	0.579	0.024	14.97	8830.69		0.87	0.0005542	0.621	0.007509	14.8	9065.07
	0.73	-0.002514	0.576	0.002253	15.38	9615.03		0.83	0.0005209	0.608	-0.016	14.87	9403.19		0.82	-0.0023	0.587	0.024	14.97	8808.65		0.88	0.001009	0.629	0.007551	14.81	8809.6
	0.74	-0.0002308	0.584	0.002277	15.39	9598.09		0.84	-0.000181	0.616	-0.016	14.88	9402.88		0.83	-0.002306	0.595	0.024	14.98	8919.19		0.88	0.001098	0.637	0.007594	14.81	8707.75
	0.75	-2.406e-05	0.592	0.002302	15.4	9657.56		0.85	-0.0001836	0.624	-0.016	14.89	9443.06		0.84	-0.002312	0.603	0.023	14.99	8910.76		0.89	0.001023	0.644	0.007637	14.82	8707.24
	0.76	0.0001827	0.599	0.002326	15.4	9650.38		0.86	-0.0001862	0.632	-0.016	14.9	9413.61		0.85	-0.002287	0.611	0.023	15	8973.39		0.9	0.0009482	0.652	0.00768	14.83	8703.29
	0.77	4.955e-05	0.607	0.002351	15.41	9686.75		0.87	-0.0005278	0.64	-0.016	14.91	9408.38		0.86	-0.001556	0.619	0.023	15.01	8953.56		0.91	0.0004872	0.66	0.007723	14.84	8981.48
	0.77	-8.362e-05	0.615	0.002375	15.42	9697.49		0.88	-0.001299	0.648	-0.016	14.92	9364.82		0.87	-0.001219	0.627	0.023	15.02	8984.64		0.92	-0.0001719	0.668	0.007765	14.85	8964.4
	0.78	-0.0004359	0.623	0.0024	15.43	9686.28		0.88	-0.001635	0.656	-0.016	14.92	9368.3		0.88	-0.001047	0.635	0.023	15.02	9045.8		0.93	-0.0001713	0.676	0.007808	14.86	8748.67
	0.79	-0.001178	0.631	0.002424	15.44	9675.69		0.89	6.092e-05	0.664	-0.016	14.93	9369.92		0.88	-0.0003327	0.643	0.023	15.03	8984.64		0.93	-0.0001707	0.684	0.007851	14.86	8634.31
	0.8	0.002804	0.639	0.002448	15.45	9660.78		0.9	0.0004997	0.672	-0.016	14.94	9359.02		0.89	-5.882e-05	0.651	0.023	15.04	8935.29		0.94	-0.0005053	0.692	0.007894	14.87	8773.8
	0.81	0.003982	0.647	0.002473	15.45	9529.72		0.91	0.0007114	0.679	-0.016	14.95	9399.66		0.9	-4.536e-05	0.658	0.023	15.05	9036.26		0.95	-0.0001613	0.7	0.007937	14.88	8752.12
	0.82	0.004401	0.655	0.002497	15.46	9519.19		0.92	0.0008095	0.687	-0.016	14.96	9399.65		0.91	-0.0005444	0.666	0.023	15.06	8949.36		0.96	0.00043	0.708	0.00798	14.89	8878.58
	0.82	0.004255	0.663	0.002522	15.47	9491.26		0.93	0.0005472	0.695	-0.016	14.97	9468.59		0.92	-0.001043	0.674	0.023	15.07	8951.68		0.97	-0.000291	0.715	0.008023	14.9	8675.7
	0.83	0.00411	0.67	0.002546	15.48	9499.81		0.93	0.000285	0.703	-0.016	14.97	9385.94		0.93	-0.001757	0.682	0.023	15.08	8978.86		0.98	-0.001012	0.723	0.008066	14.91	8647.62
	0.84	0.003399	0.678	0.002571	15.49	9511.84		0.94	0.001232	0.711	-0.016	14.98	9365.08		0.93	-0.001148	0.69	0.022	15.08	9056.8		0.98	-0.001201	0.731	0.008109	14.92	8841.03
	0.85	0.0009478	0.686	0.002596	15.5	9519.68		0.95	0.001519	0.719	-0.016	14.99	9380.87		0.94	-0.001133	0.698	0.022	15.09	9105.85		0.99	-0.00139	0.739	0.008152	14.92	8707.61
	0.86	0.00125	0.694	0.00262	15.5	9531.73		0.96	0.0009195	0.727	-0.016	15	9339.85		0.95	-0.001119	0.706	0.022	15.1	9041.7		1	-0.001944	0.747	0.008195	14.93	8479.13
	0.87	0.0008732	0.702	0.002645	15.51	9555.31		0.97	0.0003202	0.735	-0.016	15.01	9361.62		0.96	-0.001264	0.714	0.022	15.11	9072.3		1.01	0.0001194	0.755	0.008238	14.94	8416.64
	0.88	0.0004961	0.71	0.00267	15.52	9529.1		0.98	-0.001416	0.743	-0.016	15.02	9304.89		0.97	-0.001409	0.722	0.022	15.12	9040.68		1.02	0.0006479	0.763	0.008281	14.95	8327.11
	0.88	-0.0005607	0.718	0.002695	15.53	9535.2		0.98	-0.001043	0.751	-0.016	15.02	9298.3		0.98	-0.002148	0.729	0.022	15.13	9016.85		1.03	0.0005084	0.771	0.008324	14.96	8313.17
	0.89	-0.0002918	0.726	0.00272	15.54	9535.48		0.99	-0.000887	0.758	-0.016	15.03	9267.44		0.98	-0.002368	0.737	0.022	15.13	9141.03		1.04	0.000369	0.779	0.008367	14.97	8383.9
	0.9	-0.0001999	0.734	0.002745	15.55	9502.35		1	-0.0007313	0.766	-0.016	15.04	9304.35		0.99	-0.002717	0.745	0.022	15.14	9123.98		1.04	-0.001246	0.787	0.00841	14.97	8305.01
	0.91	-0.0005566	0.742	0.00277	15.56	9526.89		1.01	0.0001338	0.774	-0.016	15.05	9348.07		1	-0.003066	0.753	0.022	15.15	9057.94		1.05	-0.001146	0.794	0.008453	14.98	8390.86
	0.92	-0.0009132	0.749	0.002795	15.56	9482.68		1.02	0.001781	0.782	-0.016	15.06	9333.56		1.01	-0.003342	0.761	0.022	15.16	9106.23		1.06	-0.001477	0.802	0.008496	14.99	8530.01
	0.93	0.000108	0.757	0.00282	15.57	9490.61		1.03	0.001855	0.79	-0.016	15.07	9322.79		1.02	-0.001796	0.769	0.021	15.17	9113.44		1.07	-0.001809	0.81	0.008539	15	8323.3
	0.93	0.001003	0.765	0.002846	15.58	9528.54		1.04	0.001758	0.798	-0.016	15.08	9332.47		1.03	-0.001528	0.777	0.021	15.18	9101.23		1.08	-8.555e-05	0.818	0.008582	15.01	8324.87
	0.94	0.001229	0.773	0.002871	15.59	9562.53		1.04	0.001661	0.806	-0.016	15.08	9342.68		1.04	-0.00126	0.785	0.021	15.18	9128.94		1.09	0.0001366	0.826	0.008625	15.02	8353.77
	0.95	0.001121	0.781	0.002897	15.6	9504.64		1.05	0.000155	0.814	-0.016	15.09	9308.61		1.04	-0.0004222	0.793	0.021	15.19	9112.49		1.09	0.0002042	0.834	0.008667	15.02	8257.86
	0.96	0.001012	0.789	0.002922	15.61	9485.24		1.06	-0.0003512	0.822	-0.016	15.1	9353.78		1.05	-0.0002758	0.801	0.021	15.2	9125.2		1.1	0.0001241	0.842	0.00871	15.03	8367.17
	0.97	0.0009909	0.797	0.002948	15.61	9540.6		1.07	-0.0008574	0.829	-0.016	15.11	9349.39		1.06	-0.0001294	0.808	0.021	15.21	9166.69		1.11	4.409e-05	0.85	0.008753	15.04	8257.02
	0.98	0.0004406	0.805	0.002974	15.62	9564.84		1.08	-0.0006384	0.837	-0.016	15.12	9308.52		1.07	0.0007298	0.816	0.021	15.22	9210.44		1.12	-0.001473	0.858	0.008795	15.05	8263.95
	0.98	1.989e-05	0.813	0.002999	15.63	9578.6		1.09	-0.0004934	0.845	-0.016	15.13	9340.29		1.08	0.0004771	0.824	0.021	15.23	9216.23		1.13	-0.002269	0.865	0.008837	15.06	8406.63
	0.99	0.001153	0.82	0.003025	15.64	9587.58		1.09	-0.0004354	0.853	-0.016	15.13	9318.86		1.09	0.0002244	0.832	0.021	15.24	9171.65		1.14	9.215e-06	0.873	0.00888	15.07	8288.35
	1	0.002286	0.828	0.003051	15.65	9622.66		1.1	-0.0003773	0.861	-0.016	15.14	9356.79		1.09	-0.0005818	0.84	0.021	15.24	9156.88		1.14	0.001147	0.881	0.008922	15.08	8490.41
	1.01	0.002917	0.836	0.003078	15.66	9617.29		1.11	0.001095	0.869	-0.016	15.15	9372.26		1.1	-0.002286	0.848	0.021	15.25	9157.5		1.15	0.001503	0.889	0.008964	15.08	8456.85
	1.02	0.003127	0.844	0.003104	15.66	9559.06		1.12	0.001074	0.877	-0.016	15.16	9333.01		1.11	-0.002451	0.856	0.02	15.26	9158.03		1.16	0.001184	0.897	0.009006	15.09	8324.22
	1.03	0.002282	0.852	0.00313	15.67	9611.77		1.13	0.001053	0.885	-0.016	15.17	9308.32		1.12	-0.0006324	0.864	0.02	15.27	9189.94		1.17	0.0008645	0.905	0.009047	15.1	8367.53
	1.04	0.001436	0.86	0.003157	15.68	9685.54		1.14	0.0008894	0.893	-0.016	15.18	9363.54		1.13	-7.608e-05	0.872	0.02	15.28	9211.13		1.18	5.02e-05	0.913	0.009089	15.11	8472.78
	1.04	0.0005535	0.868	0.003184	15.69	9702.93		1.14	8.96e-05	0.901	-0.016	15.18	9387.46		1.14	9.325e-05	0.879	0.02	15.29	9254.14		1.19	-7.03e-05	0.921	0.00913	15.12	8596.25
	1.05	0.0003317	0.876	0.003211	15.7	9720.08		1.15	-0.0007156	0.908	-0.016	15.19	9344.95		1.14	6.906e-05	0.887	0.02	15.29	9227.82		1.2	-0.0004228	0.929	0.009171	15.13	8659.01
	1.06	0.0001098	0.884	0.003238	15.71	9608.11		1.16	-0.001521	0.916	-0.016	15.2	9343.07		1.15	4.486e-05	0.895	0.02	15.3	9277.97		1.2	-0.0007753	0.937	0.009212	15.13	8586.63
	1.07	0.001722	0.892	0.003266	15.72	9577.2		1.17	-0.001073	0.924	-0.016	15.21	9333.03		1.16	-0.0006286	0.903	0.02	15.31	9274.73		1.21	-0.001679	0.944	0.009253	15.14	8569.54
	1.08	0.002489	0.899	0.003293	15.72	9634.24		1.18	0.002034	0.932	-0.016	15.22	9309.56		1.17	-0.001189	0.911	0.02	15.32	9248.08		1.22	-4.713e-05	0.952	0.009294	15.15	8571.94
	1.09	0.002637	0.907	0.003321	15.73	9705.25		1.19	0.002374	0.94	-0.016	15.23	9369.44		1.18	-0.002081	0.919	0.02	15.33	9226.5		1.23	0.0009777	0.96	0.009335	15.16	8497.93
	1.09	0.002057	0.915	0.003349	15.74	9744.93		1.2	0.002714	0.948	-0.016	15.24	9397.56		1.19	-0.00255	0.927	0.02	15.34	9256.13		1.24	0.001082	0.968	0.009375	15.17	8390.31
	1.1	0.001477	0.923	0.003377	15.75	9779.46		1.2	0.003223	0.956	-0.016	15.24	9406.16		1.2	-0.0006183	0.935	0.02	15.34	9247.32		1.25	0.001203	0.976	0.009416	15.18	8392.6
	1.11	-5.114e-05	0.931	0.003406	15.76	9728.77		1.21	0.003455	0.964	-0.016	15.25	9373.38		1.2	-0.00032	0.943	0.019	15.35	9227.88		1.25	0.001129	0.984	0.009456	15.18	8424.99
	1.12	0.0004676	0.939	0.003435	15.77	9769.89		1.22	0.003046	0.972	-0.016	15.26	9352.48		1.21	-2.163e-05	0.951	0.019	15.36	9255.74		1.26	0.001054	0.992	0.009496	15.19	8541.76
	1.13	0.002233	0.947	0.003464	15.77	9782.54		1.23	0.002637	0.979	-0.016	15.27	9365.92		1.22	1.712e-05	0.958	0.019	15.37	9252.51		1.27	0.0001976	1	0.009536	15.2	8675.78
	1.14	0.001889	0.955	0.003493	15.78	9687.16		1.24	0.002536	0.987	-0.016	15.28	9389.73		1.23	3.498e-05	0.966	0.019	15.38	9243.15		1.28	-0.0005054	1.008	0.009576	15.21	8623.73
	1.14	0.001546	0.963	0.003523	15.79	9634.28		1.25	0.002436	0.995	-0.016	15.29	9374.54		1.24	5.285e-05	0.974	0.019	15.39	9233.7		1.29	-0.0006029	1.015	0.009616	15.22	8633.8
	1.15	0.0004896	0.97	0.003553	15.8	9718.6		1.25	0.0003464	1.003	-0.016	15.29	9384.08		1.25	0.0001162	0.982	0.019	15.4	9257.91		1.3	-0.0007004	1.023	0.009657	15.23	8593.35
	1.16	-0.002131	0.978	0.003583	15.81	9831.92		1.26	0.0003181	1.011	-0.016	15.3	9362.88		1.25	0.0002624	0.99	0.019	15.4	9289.76		1.3	-0.001279	1.031	0.009697	15.24	8618.11
	1.17	-0.001708	0.986	0.003614	15.82	9883.61		1.27	0.0002898	1.019	-0.016	15.31	9337.98		1.26	0.0001568	0.998	0.019	15.41	9313.79		1.31	-0.0008777	1.039	0.009737	15.24	8733.36
	1.18	-0.001104	0.994	0.003645	15.82	9933.18		1.28	7.468e-05	1.027	-0.016	15.32	9386.06		1.27	5.11e-05	1.006	0.019	15.42	9307.69		1.32	-0.000721	1.047	0.009777	15.25	8677.34
	1.19	-0.0006098	1.002	0.003677	15.83	9934.82		1.29	-0.001011	1.035	-0.016	15.33	9368.34		1.28	-0.0009625	1.014	0.019	15.43	9298.12		1.33	-0.0005643	1.055	0.009818	15.26	8653.82
	1.2	-0.0005135	1.01	0.003708	15.84	9843.31		1.3	-0.0007325	1.043	-0.016	15.34	9403.64		1.29	-0.001673	1.022	0.019	15.44	9296.18		1.34	0.0003535	1.063	0.009858	15.27	8684.56
	1.2	-0.0004172	1.018	0.003741	15.85	9793.92		1.3	-0.0009214	1.051	-0.016	15.34	9382.9		1.3	-0.002047	1.029	0.019	15.45	9299.83		1.35	0.002327	1.071	0.009899	15.28	8673.08
	1.21	-0.0002534	1.026	0.003773	15.86	9841.2		1.31	-0.00111	1.058	-0.016	15.35	9364.9		1.3	-0.00159	1.037	0.018	15.45	9297.96		1.36	0.003284	1.079	0.009939	15.29	8718.24
	1.22	-0.0007187	1.034	0.003807	15.87	9858.91		1.32	-0.001523	1.066	-0.016	15.36	9359.99		1.31	-0.001861	1.045	0.018	15.46	9291.49		1.36	0.003584	1.087	0.00998	15.29	8691.68
	1.23	-0.001184	1.042	0.00384	15.87	9811.76		1.33	-0.001143	1.074	-0.016	15.37	9374.61		1.32	-0.002131	1.053	0.018	15.47	9314.64		1.37	0.003162	1.094	0.01	15.3	8672.47
	1.24	-0.0001066	1.049	0.003874	15.88	9800.58		1.34	-0.0003158	1.082	-0.016	15.38	9374.51		1.33	-0.002944	1.061	0.018	15.48	9326.49		1.38	0.002741	1.102	0.01	15.31	8740.34
	1.25	8.029e-05	1.057	0.003909	15.89	9879.75		1.35	8.87e-05	1.09	-0.016	15.39	9370.79		1.34	-0.002562	1.069	0.018	15.49	9347.62		1.39	0.001559	1.11	0.01	15.32	8754.04
	1.25	0.0002671	1.065	0.003944	15.9	9936.13		1.36	0.0001275	1.098	-0.016	15.4	9362.71		1.35	-0.001953	1.077	0.018	15.5	9355.25		1.4	-2.466e-05	1.118	0.01	15.33	8713.51
	1.26	0.0003029	1.073	0.00398	15.91	9949.12		1.36	0.0001662	1.106	-0.016	15.4	9347.78		1.36	-0.00214	1.085	0.018	15.5	9367.63		1.41	-0.001236	1.126	0.01	15.34	8773.88
	1.27	0.0004899	1.081	0.004016	15.92	9974.3		1.37	0.000178	1.114	-0.016	15.41	9393.39		1.36	-0.002327	1.093	0.018	15.51	9366.94		1.41	-0.001953	1.134	0.01	15.34	8895
	1.28	0.0001355	1.089	0.004052	15.93	9876.75		1.38	-2.19e-05	1.122	-0.016	15.42	9445.87		1.37	-0.002916	1.101	0.018	15.52	9349.08		1.42	-0.00191	1.142	0.01	15.35	8867.61
	1.29	-0.000219	1.097	0.004089	15.93	9955.89		1.39	-0.0002218	1.129	-0.016	15.43	9422.19		1.38	-0.002395	1.108	0.018	15.53	9338.18		1.43	-0.002009	1.15	0.01	15.36	8826.6
	1.3	-0.0007014	1.105	0.004127	15.94	10025.5		1.4	-0.0003647	1.137	-0.016	15.44	9410.33		1.39	-0.001635	1.116	0.018	15.54	9350.07		1.44	-0.002107	1.158	0.01	15.37	8789.82
	1.3	-0.001197	1.113	0.004165	15.95	9999.88		1.41	0.0006362	1.145	-0.016	15.45	9379.59		1.4	-0.001479	1.124	0.018	15.55	9369.14		1.45	-0.002564	1.165	0.01	15.38	8745.86
	1.31	-0.001653	1.12	0.004203	15.96	10122.2		1.41	0.0004955	1.153	-0.016	15.45	9372.42		1.41	-0.001069	1.132	0.018	15.56	9367.06		1.46	-0.001119	1.173	0.01	15.39	8786.16
	1.32	-0.0009436	1.128	0.004243	15.97	10203.7		1.42	0.0003548	1.161	-0.016	15.46	9385.46		1.41	-0.0006603	1.14	0.017	15.56	9390.83		1.46	-0.0001614	1.181	0.01	15.4	8833.75
	1.33	-0.0006087	1.136	0.004282	15.98	10187.8		1.43	-0.0002429	1.169	-0.016	15.47	9394.15		1.42	-0.0005657	1.148	0.017	15.57	9392.9		1.47	0.0007455	1.189	0.011	15.4	8945.38
	1.34	-0.0006213	1.144	0.004322	15.98	10073.3		1.44	-8.408e-05	1.177	-0.016	15.48	9404.31		1.43	-0.0007631	1.156	0.017	15.58	9375.11		1.48	0.0007377	1.197	0.011	15.41	8964.8
	1.35	-0.0006339	1.152	0.004363				1.45	-0.0002314	1.185	-0.016	15.49	9408.88		1.44	-0.0009605	1.164	0.017	15.59	9357.15		1.49	0.0007298	1.205	0.011	15.42	8945.82
	1.36	0.0001306	1.16	0.004403				1.46	-0.0003788	1.193	-0.016	15.5	9411.63		1.45	-0.001963	1.172	0.017	15.6	9335.56		1.5	0.0006379	1.213	0.011	15.43	8929.17
	1.36	0.002025	1.168	0.004445				1.46	-0.0008433	1.201	-0.016	15.5	9411.08		1.46	-0.001745	1.179	0.017	15.61	9366.28		1.51	-0.000933	1.221	0.011	15.44	8928.64
	1.37	0.002432	1.176	0.004487				1.47	-0.0008696	1.208	-0.016	15.51	9375.52		1.46	5.725e-05	1.187	0.017	15.61	9398.5		1.52	-0.00099	1.229	0.011	15.45	8912.02
	1.38	0.002098	1.184	0.004529				1.48	-0.0008958	1.216	-0.016	15.52	9395.7		1.47	0.0003265	1.195	0.017	15.62	9344.46		1.52	0.0004661	1.237	0.011	15.45	8904.7
	1.39	0.001765	1.192	0.004571				1.49	-0.001018	1.224	-0.016	15.53	9415.55		1.48	0.000417	1.203	0.017	15.63	9370.35		1.53	0.0006352	1.244	0.011	15.46	8941.65
	1.4	0.0004247	1.199	0.004614				1.5	-0.0009825	1.232	-0.016	15.54	9417.23		1.49	-5.23e-05	1.211	0.017	15.64	9398.31		1.54	0.0006792	1.252	0.011	15.47	8979.98
	1.41	0.0002235	1.207	0.004658				1.51	-0.0001266	1.24	-0.016	15.55	9419.48		1.5	-0.0005216	1.219	0.017	15.65	9442.03		1.55	0.0007233	1.26	0.011	15.48	8981.71
	1.41	0.001218	1.215	0.004702				1.52	0.0002092	1.248	-0.016	15.56	9405.46		1.51	-0.001406	1.227	0.017	15.66	9429.61		1.56	0.0006847	1.268	0.011	15.49	8982.68
	1.42	0.001537	1.223	0.004746				1.52	2.448e-05	1.256	-0.016	15.56	9406.45		1.52	-0.001903	1.235	0.017	15.66	9426.82		1.57	0.0006461	1.276	0.011	15.5	8982.53
	1.43	0.0004525	1.231	0.00479				1.53	-0.0001602	1.264	-0.016	15.57	9417.21		1.52	-0.001053	1.243	0.016	15.67	9439.48		1.57	-0.0005635	1.284	0.011	15.5	8970.71
	1.44	-0.0006317	1.239	0.004835				1.54	-0.0005622	1.272	-0.016	15.58	9442.87		1.53	-0.0008473	1.251	0.016	15.68	9443.9		1.58	-0.001405	1.292	0.011	15.51	8957.5
	1.45	-0.0009154	1.247	0.00488				1.55	-0.0009208	1.279	-0.016	15.59	9429.78		1.54	-0.000988	1.258	0.016	15.69	9426.38		1.59	-0.001247	1.3	0.011	15.52	9012.69
	1.46	-0.001199	1.255	0.004926				1.56	-0.0003266	1.287	-0.016	15.6	9426.1		1.55	-0.001129	1.266	0.016	15.7	9422.36		1.6	-0.001188	1.308	0.011	15.53	9027.94
	1.46	-0.002358	1.263	0.004972				1.57	-0.0002062	1.295	-0.016	15.61	9422.87		1.56	-0.000999	1.274	0.016	15.71	9456.63		1.61	-0.00113	1.315	0.011	15.54	9045.27
	1.47	-0.001213	1.27	0.005018				1.57	-0.0003797	1.303	-0.016	15.61	9416.1		1.57	-0.001491	1.282	0.016	15.72	9457.69		1.62	-0.0003197	1.323	0.011	15.55	9068.43
	1.48	-0.0003314	1.278	0.005065				1.58	-0.0005533	1.311	-0.016	15.62	9428.66		1.57	-0.001983	1.29	0.016	15.72	9419.27		1.62	0.0003332	1.331	0.011	15.56	9076.56
	1.49	0.0005501	1.286	0.005112				1.59	-0.0005152	1.319	-0.016	15.63	9434.27		1.58	-0.002177	1.298	0.016	15.73	9452.93		1.63	0.0002166	1.339	0.011	15.56	9087.24
	1.5	0.0003738	1.294	0.00516				1.6	-0.0004771	1.327	-0.016	15.64	9456.62		1.59	-0.002139	1.306	0.016	15.74	9473.22		1.64	0.0001001	1.347	0.011	15.57	9086.26
	1.51	0.0001976	1.302	0.005207				1.61	0.0005034	1.335	-0.016	15.65	9485.26		1.6	-0.00216	1.314	0.016	15.75	9437.25		1.65	-0.002221	1.355	0.011	15.58	9065.83
	1.52	-0.0001818	1.31	0.005256				1.62	0.001232	1.343	-0.016	15.66	9485.23		1.61	-0.002181	1.322	0.016	15.76	9445.84		1.66	-0.002596	1.363	0.011	15.59	9101.96
	1.52	-0.002323	1.318	0.005304				1.62	0.001549	1.351	-0.016	15.66	9479.1		1.62	-0.001701	1.329	0.016	15.77	9483.56		1.67	-0.002414	1.371	0.011	15.6	9130.94
	1.53	-0.002736	1.326	0.005353				1.63	0.0009912	1.358	-0.016	15.67	9501.35		1.62	-0.001741	1.337	0.016	15.77	9493.39		1.68	-0.001391	1.379	0.011	15.61	9148.69
	1.54	-0.001603	1.334	0.005402				1.64	0.000433	1.366	-0.016	15.68	9513.13		1.63	-0.00178	1.345	0.016	15.78	9448.08		1.68	0.0001297	1.387	0.011	15.61	9085.68
	1.55	-0.001284	1.342	0.005452				1.65	-0.0002768	1.374	-0.016	15.69	9506.46		1.64	-0.001843	1.353	0.016	15.79	9438.26		1.69	-6.616e-05	1.394	0.011	15.62	9051.71
	1.56	-0.001276	1.349	0.005502				1.66	-0.0003579	1.382	-0.016	15.7	9549.59		1.65	-0.001719	1.361	0.015	15.8	9473.43		1.7	-0.000262	1.402	0.011	15.63	9082.88
	1.57	-0.001268	1.357	0.005552				1.67	-0.0004391	1.39	-0.016	15.71	9514.96		1.66	-0.001594	1.369	0.015	15.81	9493.56		1.71	-0.001591	1.41	0.011	15.64	9113.42
	1.57	0.001088	1.365	0.005603				1.68	-0.0006105	1.398	-0.016	15.72	9522.81		1.67	-0.001086	1.377	0.015	15.82	9494.07		1.72	-0.001578	1.418	0.011	15.65	9134.78
	1.58	0.001031	1.373	0.005654				1.68	0.0003966	1.406	-0.016	15.72	9528.39		1.68	-0.0008559	1.385	0.015	15.82	9495.83		1.73	0.0001122	1.426	0.012	15.66	9150.88
	1.59	0.0009746	1.381	0.005705				1.69	0.001967	1.414	-0.016	15.73	9498.16		1.68	-0.001439	1.393	0.015	15.83	9518.37		1.73	0.000125	1.434	0.012	15.66	9121.93
	1.6	0.0003853	1.389	0.005757				1.7	0.001565	1.422	-0.016	15.74	9501.33		1.69	-0.002022	1.401	0.015	15.84	9492.97		1.74	0.0001297	1.442	0.012	15.67	9133.28
	1.61	-0.0002301	1.397	0.005809				1.71	0.001164	1.429	-0.016	15.75	9527.59		1.7	-0.00171	1.408	0.015	15.85	9510.41		1.75	-0.000151	1.45	0.012	15.68	9155.51
	1.62	-0.0008455	1.405	0.005862				1.72	0.0003384	1.437	-0.016	15.76	9548.15		1.71	-0.001399	1.416	0.015	15.86	9575.76		1.76	-0.0004318	1.458	0.012	15.69	9197.47
	1.62	-0.002946	1.413	0.005914				1.73	0.000647	1.445	-0.016	15.77	9550.29		1.72	-0.001085	1.424	0.015	15.87	9556.56		1.77	-4.319e-06	1.465	0.012	15.7	9227.39
	1.63	-0.001834	1.42	0.005967				1.73	0.0008614	1.453	-0.016	15.77	9575.54		1.73	-0.0008674	1.432	0.015	15.87	9528.88		1.78	-0.0001809	1.473	0.012	15.71	9224.21
	1.64	-0.0007981	1.428	0.006021				1.74	0.0007363	1.461	-0.016	15.78	9573.38		1.73	-0.0008711	1.44	0.015	15.88	9589.47		1.78	-0.0003575	1.481	0.012	15.72	9234.24
	1.65	-0.0005401	1.436	0.006074				1.75	0.0006111	1.469	-0.016	15.79	9558.23		1.74	-0.0008748	1.448	0.015	15.89	9628.29		1.79	-0.0007342	1.489	0.012	15.72	9253.47
	1.66	-0.001177	1.444	0.006128				1.76	0.0003073	1.477	-0.016	15.8	9583.62		1.75	-0.001082	1.456	0.015	15.9	9586.33		1.8	-0.0007252	1.497	0.012	15.73	9213.27
	1.67	-0.001815	1.452	0.006182				1.77	-0.0001841	1.485	-0.016	15.81	9603.62		1.76	-0.0003593	1.464	0.015	15.91	9574.66		1.81	-0.0007163	1.505	0.012	15.74	9208.09
	1.68	-0.0003724	1.46	0.006237				1.78	-0.0006755	1.493	-0.016	15.82	9627.53		1.77	-0.0003496	1.472	0.015	15.92	9558.85		1.82	-0.0003799	1.513	0.012	15.75	9173.3
	1.68	0.0001149	1.468	0.006291				1.78	-0.001199	1.501	-0.016	15.82	9614.76		1.78	-0.0004118	1.479	0.015	15.93	9558.17		1.83	-0.0002118	1.521	0.012	15.76	9161.31
	1.69	-0.0006892	1.476	0.006346				1.79	-0.001049	1.508	-0.016	15.83	9652.95		1.78	-0.0004739	1.487	0.014	15.93	9588.4		1.83	-0.0003414	1.529	0.012	15.77	9193.29
	1.7	-0.001493	1.484	0.006401				1.8	-0.0008992	1.516	-0.016	15.84	9655.91		1.79	-0.0006293	1.495	0.014	15.94	9601.65		1.84	-0.000471	1.537	0.012	15.77	9250.91
	1.71	-0.0007675	1.492	0.006456				1.81	-0.0007416	1.524	-0.016	15.85	9679.79		1.8	-0.0007847	1.503	0.014	15.95	9652.07		1.85	-0.0008982	1.544	0.012	15.78	9277.64
	1.72	-0.0005079	1.499	0.006511				1.82	-0.0008617	1.532	-0.016	15.86	9695.48		1.81	-0.00115	1.511	0.014	15.96	9683.01		1.86	-0.0009979	1.552	0.012	15.79	9241.93
	1.73	-0.0002484	1.507	0.006567				1.83	-0.0009817	1.54	-0.016	15.87	9654.28		1.82	-0.001529	1.519	0.014	15.97	9682.99		1.87	-0.001098	1.56	0.012	15.8	9249.58
	1.73	-0.0006393	1.515	0.006622				1.83	-0.00205	1.548	-0.016	15.87	9619.17		1.83	-0.001908	1.527	0.014	15.98	9693.8		1.88	-0.001379	1.568	0.012	15.81	9292.34
	1.74	-0.00103	1.523	0.006678				1.84	-0.001618	1.556	-0.016	15.88	9672.38		1.83	-0.001661	1.535	0.014	15.98	9684.93		1.89	-0.001419	1.576	0.012	15.82	9292.26
	1.75	-0.00195	1.531	0.006734				1.85	-0.0002032	1.564	-0.016	15.89	9718.29		1.84	-0.001599	1.543	0.014	15.99	9683.13		1.89	-0.0003113	1.584	0.012	15.82	9287.29
	1.76	-0.002298	1.539	0.006789				1.86	0.0003801	1.572	-0.016	15.9	9731.99		1.85	-0.001746	1.551	0.014	16	9699.68		1.9	0.0007968	1.592	0.012	15.83	9277.89
	1.77	-0.001866	1.547	0.006845				1.87	0.0009635	1.579	-0.016	15.91	9740.96		1.86	-0.001893	1.558	0.014	16.01	9706.12		1.91	0.001364	1.6	0.012	15.84	9251.3
	1.78	-0.001434	1.555	0.006901				1.88	0.0007652	1.587	-0.016	15.92	9763.75		1.87	-0.001922	1.566	0.014	16.02	9750.53		1.92	0.001272	1.608	0.012	15.85	9163.24
	1.78	-0.0004003	1.563	0.006957				1.89	0.0005669	1.595	-0.016	15.93	9770.84		1.88	-0.001952	1.574	0.014	16.03	9655.6		1.93	0.001181	1.615	0.012	15.86	9225.37
	1.79	8.494e-05	1.57	0.007013				1.89	4.037e-05	1.603	-0.016	15.93	9752.16		1.89	-0.002029	1.582	0.014	16.03	9624.48		1.94	0.0007611	1.623	0.012	15.87	9301.01
	1.8	-0.0002294	1.578	0.007069				1.9	-0.0004339	1.611	-0.016	15.94	9741.48		1.89	-0.001198	1.59	0.014	16.04	9651.15		1.94	-0.001291	1.631	0.012	15.87	9279.38
	1.81	-0.0005437	1.586	0.007125				1.91	1.589e-05	1.619	-0.016	15.95	9756.27		1.9	-0.001148	1.598	0.014	16.05	9687.85		1.95	-0.0001958	1.639	0.012	15.88	9317.77
	1.82	-0.001658	1.594	0.007181				1.92	0.00101	1.627	-0.016	15.96	9758.28		1.91	-0.0009663	1.606	0.014	16.06	9745.37		1.96	-0.0001818	1.647	0.012	15.89	9247.06
	1.83	-0.003787	1.602	0.007237				1.93	0.0009373	1.635	-0.016	15.97	9786.53		1.92	-0.001113	1.614	0.014	16.07	9662.6		1.97	-0.001039	1.655	0.012	15.9	9327.38
	1.83	-0.001956	1.61	0.007293				1.94	0.0008648	1.643	-0.016	15.98	9849.46		1.93	-0.00126	1.622	0.014	16.08	9681.64		1.98	-0.001897	1.663	0.012	15.91	9383.85
	1.84	-0.00185	1.618	0.00735				1.94	-0.0008303	1.651	-0.016	15.98	9861.89		1.94	-0.001717	1.629	0.014	16.09	9683.82		1.99	-0.0008291	1.671	0.012	15.92	9287.16
	1.85	-0.001743	1.626	0.007406				1.95	0.0001957	1.658	-0.016	15.99	9829.97		1.94	-0.001504	1.637	0.013	16.09	9713.89		1.99	-0.0002281	1.679	0.012	15.93	9237.68
	1.86	-0.00168	1.634	0.007462				1.96	0.001101	1.666	-0.016	16	9868.15		1.95	-0.0008673	1.645	0.013	16.1	9758.7		2	1.47e-05	1.687	0.012	15.93	9292.15
	1.87	-0.001679	1.642	0.007518				1.97	0.0009767	1.674	-0.016	16.01	9851.77		1.96	-0.0003321	1.653	0.013	16.11	9716.6		2.01	0.0002575	1.694	0.012	15.94	9331.16
	1.88	-0.001677	1.649	0.007575				1.98	0.0008522	1.682	-0.016	16.02	9853.37		1.97	-0.0001587	1.661	0.013	16.12	9735.41		2.02	0.0003407	1.702	0.012	15.95	9329.42
	1.89	-0.001082	1.657	0.007631				1.99	0.001161	1.69	-0.016	16.03	9863.35		1.98	-0.0006549	1.669	0.013	16.13	9764.92		2.03	-5.373e-05	1.71	0.012	15.96	9358.52
	1.89	-0.0009887	1.665	0.007688				1.99	0.002026	1.698	-0.016	16.03	9901.09		1.99	-0.001151	1.677	0.013	16.14	9736.45		2.04	-0.0004481	1.718	0.012	15.97	9350.44
	1.9	-0.001241	1.673	0.007744				2	0.001929	1.706	-0.016	16.04	9918.17		1.99	-0.0009869	1.685	0.013	16.14	9728.1		2.05	-0.001467	1.726	0.012	15.98	9385.41
	1.91	-0.001493	1.681	0.007801				2.01	0.001831	1.714	-0.016	16.05	9907.5		2	-0.001027	1.693	0.013	16.15	9763.07		2.05	0.0001478	1.734	0.012	15.98	9376.32
	1.92	0.001344	1.689	0.007858				2.02	0.00158	1.722	-0.016	16.06	9959.85		2.01	-0.001068	1.701	0.013	16.16	9802.33		2.06	0.000459	1.742	0.012	15.99	9393.34
	1.93	0.001891	1.697	0.007915				2.03	0.000259	1.729	-0.016	16.07	9972.2		2.02	-0.001233	1.708	0.013	16.17	9842.14		2.07	0.0004029	1.75	0.012	16	9383.66
	1.94	0.001892	1.705	0.007971				2.04	0.000247	1.737	-0.016	16.08	9910.41		2.03	-0.0005988	1.716	0.013	16.18	9869.82		2.08	0.0003469	1.758	0.012	16.01	9409.14
	1.94	0.001892	1.713	0.008028				2.05	0.000235	1.745	-0.016	16.09	9843.43		2.04	-0.0004195	1.724	0.013	16.19	9799.48		2.09	-0.001701	1.765	0.012	16.02	9471.23
	1.95	0.0004436	1.72	0.008085				2.05	-0.001025	1.753	-0.016	16.09	9961		2.05	-0.0009373	1.732	0.013	16.19	9801.81		2.1	-0.003078	1.773	0.012	16.03	9452.58
	1.96	-0.001401	1.728	0.008142				2.06	-0.0005669	1.761	-0.016	16.1	10050.1		2.05	-0.001455	1.74	0.013	16.2	9740.38		2.1	-0.002087	1.781	0.012	16.03	9312.97
	1.97	-0.0001548	1.736	0.008199				2.07	-0.000616	1.769	-0.016	16.11	10037.2		2.06	-0.00196	1.748	0.013	16.21	9786.8		2.11	-0.0006545	1.789	0.012	16.04	9301.87
	1.98	-0.0006502	1.744	0.008256				2.08	-0.000665	1.777	-0.016	16.12	10035.6		2.07	-0.001378	1.756	0.013	16.22	9870.81		2.12	-0.0006185	1.797	0.012	16.05	9350.64
	1.99	-0.001146	1.752	0.008313				2.09	-0.0006345	1.785	-0.016	16.13	10058.8		2.08	-0.0007539	1.764	0.013	16.23	9899.65		2.13	-0.0008861	1.805	0.012	16.06	9401.71
	1.99	-0.003402	1.76	0.00837				2.1	-0.0006069	1.793	-0.016	16.14	10091.1		2.09	-0.001057	1.772	0.013	16.24	9843.19		2.14	-0.001154	1.813	0.012	16.07	9478.31
	2	-0.002275	1.768	0.008427				2.1	-0.0005794	1.801	-0.016	16.14	10161.4		2.1	-0.00136	1.779	0.013	16.25	9804.91		2.15	-0.001022	1.821	0.012	16.08	9479.79
	2.01	0.0009601	1.776	0.008485				2.11	-0.0004871	1.808	-0.016	16.15	10085.7		2.1	-0.002044	1.787	0.013	16.25	9780.28		2.15	-0.001273	1.829	0.012	16.09	9547.83
	2.02	0.002355	1.784	0.008541				2.12	-0.0005759	1.816	-0.016	16.16	10140.6		2.11	-0.002054	1.795	0.013	16.26	9829.88		2.16	-0.001524	1.837	0.012	16.09	9518.17
	2.03	0.0008773	1.792	0.008598				2.13	-0.0006647	1.824	-0.016	16.17	10141.3		2.12	-0.0005536	1.803	0.012	16.27	9833.06		2.17	-0.001748	1.844	0.013	16.1	9417.07
	2.04	-0.0006006	1.799	0.008655				2.14	-0.000688	1.832	-0.016	16.18	10104.9		2.13	-0.0005386	1.811	0.012				2.18	-0.001805	1.852	0.013	16.11	9464.02
	2.05	-0.0004619	1.807	0.008712				2.15	-0.0007364	1.84	-0.016	16.19	10144.7		2.14	-0.0005065	1.819	0.012				2.19	-0.001863	1.86	0.013	16.12	9442.69
	2.05	8.292e-05	1.815	0.008769				2.15	-0.0007847	1.848	-0.016	16.19	10178.8		2.15	-0.0006503	1.827	0.012				2.2	-0.002187	1.868	0.013	16.13	9348.51
	2.06	-5.586e-06	1.823	0.008825				2.16	-0.001014	1.856	-0.016	16.2	10185.9		2.15	-0.000794	1.835	0.012				2.21	-0.001001	1.876	0.013	16.14	9438.86
	2.07	-9.41e-05	1.831	0.008882				2.17	0.0006945	1.864	-0.016	16.21	10182.3		2.16	-0.00159	1.843	0.012				2.21	-0.0009372	1.884	0.013	16.14	9541
	2.08	-0.001174	1.839	0.008938				2.18	0.001265	1.872	-0.016	16.22	10146.5		2.17	-0.001461	1.851	0.012				2.22	-9.876e-05	1.892	0.013	16.15	9549.09
	2.09	-0.002327	1.847	0.008994				2.19	0.001413	1.879	-0.016	16.23	10202		2.18	-0.001271	1.858	0.012				2.23	-8.307e-05	1.9	0.013	16.16	9599.81
	2.1	-0.002875	1.855	0.00905				2.2	0.001245	1.887	-0.016	16.24	10221.3		2.19	-0.0009847	1.866	0.012				2.24	-0.0002239	1.908	0.013	16.17	9573.99
	2.1	-0.003163	1.863	0.009105				2.21	0.001077	1.895	-0.016	16.25	10223.1		2.2	-0.0009227	1.874	0.012				2.25	-0.0003648	1.915	0.013	16.18	9514.21
	2.11	-0.00345	1.87	0.009161				2.21	-0.0009718	1.903	-0.016	16.25	10279.9		2.21	-0.001058	1.882	0.012				2.26	-0.001535	1.923	0.013	16.19	9571.49
	2.12	-0.002872	1.878	0.009216				2.22	-0.001336	1.911	-0.016	16.26	10335.4		2.21	-0.001194	1.89	0.012				2.26	-0.0005752	1.931	0.013	16.19	9520.62
	2.13	-0.002588	1.886	0.009271				2.23	-0.001277	1.919	-0.016	16.27	10346.1		2.22	-0.001334	1.898	0.012				2.27	0.0002437	1.939	0.013	16.2	9533.49
	2.14	-0.003011	1.894	0.009326				2.24	-0.001219	1.927	-0.016	16.28	10401		2.23	-0.001082	1.906	0.012				2.28	0.0004487	1.947	0.013	16.21	9553.3
	2.15	-0.003434	1.902	0.00938				2.25	-0.00103	1.935	-0.016	16.29	10368.7		2.24	-0.0009575	1.914	0.012				2.29	0.0006537	1.955	0.013	16.22	9406.39
	2.15	-0.003157	1.91	0.009435				2.26	-0.00107	1.943	-0.016	16.3	10294		2.25	-0.0008328	1.922	0.012				2.3	0.001104	1.963	0.013	16.23	9498.85
	2.16	-0.002236	1.918	0.009489				2.26	-0.00111	1.951	-0.016	16.3	10384.9		2.26	-0.0005987	1.929	0.012				2.31	0.001562	1.971	0.013	16.24	9565.98
	2.17	-0.001316	1.926	0.009542				2.27	-0.001499	1.958	-0.016	16.31	10437.6		2.26	-0.0003647	1.937	0.012				2.31	0.001168	1.979	0.013	16.25	9551.32
	2.18	-0.0002563	1.934	0.009596				2.28	-0.001124	1.966	-0.016	16.32	10459.2		2.27	-0.0004623	1.945	0.012				2.32	0.0007742	1.987	0.013	16.25	9456.61
	2.19	0.002567	1.942	0.009649				2.29	-0.0004055	1.974	-0.016	16.33	10483.2		2.28	-0.0005599	1.953	0.012				2.33	-0.0003643	1.994	0.013	16.26	9507.58
	2.2	0.002205	1.949	0.009702				2.3	0.0002357	1.982	-0.016	16.34	10514		2.29	-0.0009712	1.961	0.012				2.34	9.655e-05	2.002	0.013	16.27	9520.55
	2.21	0.001843	1.957	0.009755				2.31	0.0004264	1.99	-0.016	16.35	10559.7		2.3	-0.0007574	1.969	0.012				2.35	0.0003054	2.01	0.013	16.28	9608.06
	2.21	0.001074	1.965	0.009808				2.31	-0.0005743	1.998	-0.016	16.35	10659		2.31	-0.0004578	1.977	0.012				2.36	-0.0009261	2.018	0.013	16.29	9645.71
	2.22	-0.0002121	1.973	0.00986				2.32	-0.001575	2.006	-0.016	16.36	10430.3		2.31	-0.0003276	1.985	0.012				2.37	-0.002158	2.026	0.013	16.3	9595.26
	2.23	0.0003055	1.981	0.009912				2.33	-0.001118	2.014	-0.016	16.37	10417.3		2.32	-0.0001974	1.993	0.011				2.37	-0.00135	2.034	0.013	16.3	9590.74
	2.24	0.0008231	1.989	0.009964				2.34	6.32e-05	2.022	-0.016	16.38	10518.3		2.33	0.00039	2.001	0.011				2.38	-0.0005548	2.042	0.013	16.31	9428.74
	2.25	0.001999	1.997	0.01				2.35	-0.0001831	2.029	-0.016	16.39	10536.6		2.34	0.0006228	2.008	0.011				2.39	-0.0003627	2.05	0.013	16.32	9434.54
	2.26	0.001848	2.005	0.01				2.36	-0.0004295	2.037	-0.016	16.4	10639.6		2.35	0.0008556	2.016	0.011				2.4	-0.0004723	2.058	0.013	16.33	9498.99
	2.26	0.001698	2.013	0.01				2.37	-0.001353	2.045	-0.016	16.41	10677.8		2.36	0.0006552	2.024	0.011				2.41	-0.0005819	2.065	0.013	16.34	9556.75
	2.27	0.001284	2.02	0.01				2.37	-0.001609	2.053	-0.016	16.41	10652.8		2.37	0.0004549	2.032	0.011				2.42	-0.0005587	2.073	0.013	16.35	9657.49
	2.28	0.001046	2.028	0.01				2.38	-0.0002367	2.061	-0.016	16.42	10690.4		2.37	-0.0002567	2.04	0.011				2.42	-0.0005569	2.081	0.013	16.35	9762.01
	2.29	-0.0005052	2.036	0.01				2.39	-8.156e-05	2.069	-0.016	16.43	10493.5		2.38	-0.001405	2.048	0.011				2.43	-0.000555	2.089	0.013	16.36	9722.47
	2.3	0.0008873	2.044	0.01				2.4	0.0001548	2.077	-0.016	16.44	10488.8		2.39	-0.0009188	2.056	0.011				2.44	-0.0007661	2.097	0.013	16.37	9608.21
	2.31	0.003679	2.052	0.01				2.41	0.0001158	2.085	-0.016	16.45	10612.3		2.4	-0.0001701	2.064	0.011				2.45	0.0004506	2.105	0.013	16.38	9609.18
	2.31	0.002315	2.06	0.01				2.42	7.681e-05	2.093	-0.016	16.46	10704.8		2.41	-0.0002012	2.072	0.011				2.46	0.001578	2.113	0.013	16.39	9501.19
	2.32	0.0009506	2.068	0.01				2.42	-0.001134	2.101	-0.016	16.46	10853.6		2.42	-0.0002323	2.08	0.011				2.47	0.001598	2.121	0.013	16.4	9537.04
	2.33	-0.001792	2.076	0.011				2.43	-0.001498	2.108	-0.016	16.47	10888.6		2.42	-5.31e-05	2.087	0.011				2.47	0.0006743	2.129	0.013	16.41	9601.78
	2.34	-0.001723	2.084	0.011				2.44	-0.001296	2.116	-0.016	16.48	10902.8		2.43	0.0006549	2.095	0.011				2.48	-0.0002491	2.137	0.013	16.41	9589.19
	2.35	-0.001116	2.092	0.011				2.45	-0.001218	2.124	-0.016	16.49	10827.8		2.44	0.0005702	2.103	0.011				2.49	-0.0005806	2.144	0.013	16.42	9585.49
	2.36	-0.0005091	2.099	0.011				2.46	-0.001141	2.132	-0.016	16.5	10713.5		2.45	0.0004855	2.111	0.011				2.5	-0.0009122	2.152	0.013	16.43	9666.33
	2.37	0.0002858	2.107	0.011				2.47	-0.0006084	2.14	-0.016	16.51	10691.3		2.46	0.0002099	2.119	0.011				2.51	-0.001803	2.16	0.013	16.44	9708.73
	2.37	0.0005259	2.115	0.011				2.47	-0.0004371	2.148	-0.016	16.51	10800.7		2.47	0.0001478	2.127	0.011				2.52	-0.001288	2.168	0.013	16.45	9706.08
	2.38	0.0004167	2.123	0.011				2.48	-0.0002658	2.156	-0.016	16.52	10850.5		2.47	8.563e-05	2.135	0.011				2.53	-0.001061	2.176	0.013	16.46	9809.62
	2.39	0.0003075	2.131	0.011				2.49	-0.0001819	2.164	-0.016	16.53	10930.4		2.48	-0.000155	2.143	0.011				2.53	-0.001922	2.184	0.013	16.46	9860.4
	2.4	-0.000151	2.139	0.011				2.5	0.0001344	2.172	-0.016	16.54	11018.1		2.49	-3.019e-05	2.151	0.011				2.54	-0.002782	2.192	0.013	16.47	9733.21
	2.41	-0.001564	2.147	0.011				2.51	-2.723e-05	2.179	-0.016	16.55	11033.5		2.5	-0.000235	2.158	0.011				2.55	-0.001825	2.2	0.013	16.48	9642.06
	2.42	-0.0009105	2.155	0.011				2.52	-0.0001889	2.187	-0.016	16.56	11066.2		2.51	-0.0004399	2.166	0.011				2.56	-0.0003464	2.208	0.013	16.49	9687.79
	2.42	-0.0007422	2.163	0.011				2.53	-8.142e-05	2.195	-0.016	16.57	11098.2		2.52	-0.0008865	2.174	0.011				2.57	0.0001651	2.215	0.013	16.5	9807.93
	2.43	-0.0008202	2.17	0.011				2.53	-1.182e-05	2.203	-0.016	16.57	10807.6		2.53	-0.0002154	2.182	0.011				2.58	0.0006767	2.223	0.013	16.51	9878.67
	2.44	-0.0008983	2.178	0.011				2.54	-0.0002089	2.211	-0.016	16.58	10840.5		2.53	-0.000354	2.19	0.011				2.58	0.0002049	2.231	0.013	16.51	9843.11
	2.45	4.076e-05	2.186	0.011				2.55	-0.0004059	2.219	-0.016	16.59	11093.8		2.54	-0.0004926	2.198	0.011				2.59	-0.0002668	2.239	0.013	16.52	9851.53
	2.46	0.0004474	2.194	0.011				2.56	-0.0008617	2.227	-0.016	16.6	11196.7		2.55	-0.000929	2.206	0.011				2.6	-0.00135	2.247	0.013	16.53	9895.54
	2.47	0.000854	2.202	0.011				2.57	-0.0007291	2.235	-0.016	16.61	11245.9		2.56	-0.002365	2.214	0.01				2.61	-0.002619	2.255	0.013	16.54	9842.33
	2.47	0.001412	2.21	0.011				2.58	-0.0008762	2.243	-0.016	16.62	11281.6		2.57	-0.002836	2.222	0.01				2.62	-0.0002944	2.263	0.013	16.55	9708.64
	2.48	0.002157	2.218	0.011				2.58	-0.001023	2.251	-0.016	16.62	11368.6		2.58	-0.00178	2.23	0.01				2.63	-0.0003622	2.271	0.013	16.56	9799.02
	2.49	0.003083	2.226	0.011				2.59	-0.0004956	2.258	-0.016	16.63	11445.2		2.58	-0.001345	2.237	0.01				2.63	-0.0004301	2.279	0.013	16.57	9796.47
	2.5	0.002998	2.234	0.012				2.6	-0.0003462	2.266	-0.016	16.64	11034.2		2.59	-0.001773	2.245	0.01				2.64	-0.001343	2.287	0.013	16.57	9863.5
	2.51	0.002914	2.242	0.012				2.61	-0.0001969	2.274	-0.016	16.65	10992		2.6	-0.002201	2.253	0.01				2.65	0.000853	2.294	0.013	16.58	9898.67
	2.52	0.001805	2.249	0.012				2.62	0.0009581	2.282	-0.016	16.66	11076.7		2.61	-0.002526	2.261	0.01				2.66	0.00225	2.302	0.013	16.59	9968.38
	2.53	7.203e-05	2.257	0.012				2.63	0.0006443	2.29	-0.016	16.67	11197.9		2.62	-0.0007236	2.269	0.01				2.67	0.002911	2.31	0.013	16.6	9637.5
	2.53	0.0002808	2.265	0.012				2.63	0.0003306	2.298	-0.016				2.63	-0.000161	2.277	0.01				2.68	0.002864	2.318	0.013	16.61	9683.91
	2.54	0.0006582	2.273	0.012				2.64	-0.0005965	2.306	-0.016				2.63	-0.0002059	2.285	0.01				2.69	0.002816	2.326	0.013
	2.55	0.000531	2.281	0.012				2.65	-0.0007818	2.314	-0.016				2.64	-0.0002508	2.293	0.01				2.69	0.002128	2.334	0.013
	2.56	0.0004038	2.289	0.012				2.66	-0.0005555	2.322	-0.016				2.65	-0.0009032	2.301	0.01				2.7	-0.001327	2.342	0.013
	2.57	-0.001742	2.297	0.012				2.67	-0.0004744	2.329	-0.016				2.66	-0.00084	2.308	0.01				2.71	-0.00153	2.35	0.013
	2.58	-0.0013	2.305	0.012				2.68	-0.0007213	2.337	-0.016				2.67	-0.0003407	2.316	0.01				2.72	-0.001733	2.358	0.013
	2.58	-0.0008574	2.313	0.012				2.69	-0.0009682	2.345	-0.016				2.68	-0.0003908	2.324	0.01				2.73	-0.00199	2.365	0.013
	2.59	-0.0003295	2.32	0.012				2.69	-0.001543	2.353	-0.016				2.69	-0.0004409	2.332	0.009972				2.74	-0.002246	2.373	0.013
	2.6	-0.0002119	2.328	0.012				2.7	-0.0001569	2.361	-0.016				2.69	-0.0006703	2.34	0.00994				2.74	-0.002915	2.381	0.013
	2.61	-0.0005279	2.336	0.012				2.71	0.0002431	2.369	-0.016				2.7	-0.0002756	2.348	0.009908				2.75	-0.003468	2.389	0.013
	2.62	-0.0008439	2.344	0.012				2.72	0.0002694	2.377	-0.016				2.71	-9.386e-05	2.356	0.009877				2.76	-0.001973	2.397	0.013
	2.63	-0.001593	2.352	0.012				2.73	0.0002956	2.385	-0.016				2.72	8.789e-05	2.364	0.009847				2.77	-0.001355	2.405	0.013
	2.63	-0.0007458	2.36	0.012				2.74	0.000415	2.393	-0.016				2.73	0.0004947	2.372	0.009815				2.78	-0.0007377	2.413	0.013
	2.64	-0.0003431	2.368	0.012				2.74	0.0004526	2.401	-0.016				2.74	0.0003944	2.38	0.009783				2.79	-0.0004594	2.421	0.013
	2.65	-0.0003081	2.376	0.012				2.75	0.0004903	2.408	-0.016				2.74	0.0002941	2.387	0.009751				2.79	-0.000181	2.429	0.013
	2.66	-0.001322	2.384	0.012				2.76	0.0009953	2.416	-0.016				2.75	-0.0002838	2.395	0.009718				2.8	0.0003818	2.437	0.013
	2.67	-0.002337	2.392	0.012				2.77	0.0008477	2.424	-0.016				2.76	-0.001081	2.403	0.009686				2.81	0.0009709	2.444	0.013
	2.68	-0.002039	2.399	0.013				2.78	0.0007001	2.432	-0.016				2.77	-0.002645	2.411	0.009655				2.82	0.001192	2.452	0.013
	2.69	0.0004734	2.407	0.013				2.79	0.0003781	2.44	-0.016				2.78	-0.001373	2.419	0.009626				2.83	0.0008016	2.46	0.013
	2.69	0.0005615	2.415	0.013				2.79	-8.701e-05	2.448	-0.016				2.79	-0.001232	2.427	0.009597				2.84	0.0004108	2.468	0.013
	2.7	0.0006495	2.423	0.013				2.8	-0.0002629	2.456	-0.016				2.79	-0.001091	2.435	0.009567				2.85	-0.0004188	2.476	0.013
	2.71	1.461e-05	2.431	0.013				2.81	2.633e-05	2.464	-0.016				2.8	-0.000581	2.443	0.009536				2.85	-0.0004475	2.484	0.013
	2.72	-0.0006203	2.439	0.013				2.82	-1.023e-05	2.472	-0.016				2.81	-0.0004856	2.451	0.009506				2.86	-0.0004762	2.492	0.013
	2.73	-0.002061	2.447	0.013				2.83	-4.678e-05	2.479	-0.016				2.82	-0.0004422	2.458	0.009476				2.87	-0.0005414	2.5	0.013
	2.74	-0.0004158	2.455	0.013				2.84	-0.0001842	2.487	-0.016				2.83	-0.0005213	2.466	0.009445				2.88	-0.0007024	2.508	0.013
	2.74	-0.0005067	2.463	0.013				2.85	-0.0003367	2.495	-0.016				2.84	-0.0006005	2.474	0.009415				2.89	-0.0008633	2.515	0.013
	2.75	-0.0005977	2.47	0.013				2.85	-0.0004893	2.503	-0.016				2.85	-0.001627	2.482	0.009386				2.9	-0.001456	2.523	0.013
	2.76	-0.001719	2.478	0.013				2.86	-0.0008739	2.511	-0.016				2.85	-0.001761	2.49	0.009357				2.9	-0.001794	2.531	0.013
	2.77	-9.769e-05	2.486	0.013				2.87	-0.0007647	2.519	-0.016				2.86	-0.0005399	2.498	0.009329				2.91	-0.002133	2.539	0.013
	2.78	0.001649	2.494	0.013				2.88	-0.0008483	2.527	-0.016				2.87	-0.0002906	2.506	0.0093				2.92	-0.003066	2.547	0.013
	2.79	0.001299	2.502	0.013				2.89	-0.0009318	2.535	-0.016				2.88	5.146e-05	2.514	0.009271				2.93	-0.001603	2.555	0.013
	2.79	0.0009498	2.51	0.013				2.9	-0.001521	2.543	-0.016				2.89	0.0001647	2.522	0.009242				2.94	-0.0014	2.563	0.013
	2.8	0.0002131	2.518	0.013				2.9	-0.0008051	2.551	-0.016				2.9	0.0002778	2.53	0.009213				2.95	-0.001354	2.571	0.013
	2.81	-0.003962	2.526	0.013				2.91	-0.0008102	2.558	-0.016				2.9	0.0002974	2.537	0.009183				2.95	-0.001539	2.579	0.013
	2.82	-0.002655	2.534	0.013				2.92	-0.0008153	2.566	-0.016				2.91	0.0001401	2.545	0.009154				2.96	-0.001723	2.587	0.013
	2.83	-0.002007	2.542	0.013				2.93	-0.0007156	2.574	-0.016				2.92	-1.729e-05	2.553	0.009126				2.97	-0.0002233	2.594	0.013
	2.84	-0.002029	2.549	0.013				2.94	-0.0001226	2.582	-0.016				2.93	-0.0002469	2.561	0.009098				2.98	0.0009939	2.602	0.012
	2.85	-0.002052	2.557	0.013				2.95	0.0002214	2.59	-0.016				2.94	-0.001588	2.569	0.00907				2.99	0.0005465	2.61	0.012
	2.85	-0.001374	2.565	0.013				2.95	0.001246	2.598	-0.016				2.95	-0.001186	2.577	0.009042				3	9.917e-05	2.618	0.012
	2.86	-0.001547	2.573	0.013				2.96	0.001035	2.606	-0.016				2.95	0.0001857	2.585	0.009014				3	-0.0008229	2.626	0.012
	2.87	-0.00172	2.581	0.013				2.97	0.0008231	2.614	-0.016				2.96	0.0001757	2.593	0.008986				3.01	-0.001446	2.634	0.012
	2.88	-0.002416	2.589	0.013				2.98	0.000104	2.622	-0.016				2.97	0.0001657	2.601	0.008957				3.02	-0.002488	2.642	0.012
	2.89	-0.003031	2.597	0.013				2.99	0.0001649	2.629	-0.016				2.98	-0.000274	2.608	0.008928				3.03	-0.003097	2.65	0.012
	2.9	-0.003646	2.605	0.013				3	0.0001284	2.637	-0.016				2.99	9.841e-05	2.616	0.0089				3.04	-0.00217	2.658	0.012
	2.9	-0.0008046	2.613	0.013				3	9.195e-05	2.645	-0.016				3	-8.115e-05	2.624	0.008873				3.05	-0.001767	2.665	0.012
	2.91	-5.155e-05	2.62	0.013				3.01	-0.001482	2.653	-0.016				3	-0.0002607	2.632	0.008846				3.06	-0.0009473	2.673	0.012
	2.92	0.0001565	2.628	0.014				3.02	-0.0005607	2.661	-0.016				3.01	-0.0009087	2.64	0.00882				3.06	-0.0008159	2.681	0.012
	2.93	0.000104	2.636	0.014				3.03	-0.0001691	2.669	-0.016				3.02	-0.00162	2.648	0.008793				3.07	-0.001019	2.689	0.012
	2.94	5.154e-05	2.644	0.014				3.04	-7.929e-05	2.677	-0.016				3.03	-0.0005522	2.656	0.008767				3.08	-0.001222	2.697	0.012
	2.95	-0.0006319	2.652	0.014				3.05	1.051e-05	2.685	-0.016				3.04	-0.0001009	2.664	0.00874				3.09	-0.002199	2.705	0.012
	2.95	-0.00222	2.66	0.014				3.06	-0.0001231	2.693	-0.016				3.05	0.0003504	2.672	0.008713				3.1	-0.001262	2.713	0.012
	2.96	-0.001608	2.668	0.014				3.06	-0.0002566	2.701	-0.016				3.06	0.0006355	2.68	0.008685				3.11	-0.001105	2.721	0.012
	2.97	-0.001323	2.676	0.014				3.07	-0.0006335	2.708	-0.016				3.06	0.0006574	2.687	0.008659				3.11	-0.0005143	2.729	0.012
	2.98	-0.001039	2.684	0.014				3.08	-0.001378	2.716	-0.016				3.07	0.0003277	2.695	0.008634				3.12	8.615e-05	2.737	0.012
	2.99	-0.000344	2.692	0.014				3.09	-0.0009861	2.724	-0.016				3.08	-1.94e-06	2.703	0.008608				3.13	-1.895e-05	2.744	0.012
	3	-0.0003212	2.699	0.014				3.1	-0.0008365	2.732	-0.016				3.09	-0.0002719	2.711	0.008583				3.14	-0.000124	2.752	0.012
	3	-0.0002985	2.707	0.014				3.11	-0.0006869	2.74	-0.016				3.1	-0.0005419	2.719	0.008557				3.15	-0.0004766	2.76	0.012
	3.01	7.035e-05	2.715	0.014				3.11	-0.0004763	2.748	-0.016				3.11	-0.0007777	2.727	0.00853				3.16	-0.001034	2.768	0.012
	3.02	-2.038e-05	2.723	0.014				3.12	-0.0001122	2.756	-0.016				3.11	0.0005159	2.735	0.008504				3.16	-0.001592	2.776	0.012
	3.03	-0.0001111	2.731	0.014				3.13	-0.0003736	2.764	-0.016				3.12	4.973e-05	2.743	0.008478				3.17	-0.002503	2.784	0.012
	3.04	0.0002185	2.739	0.014				3.14	-0.0006351	2.772	-0.016				3.13	-0.0004164	2.751	0.008452				3.18	-0.001821	2.792	0.012
	3.05	-0.0001266	2.747	0.014				3.15	-0.001264	2.779	-0.016				3.14	-0.001489	2.758	0.008427				3.19	-0.001362	2.8	0.012
	3.06	-0.0004716	2.755	0.014				3.16	-0.001445	2.787	-0.016				3.15	-0.00332	2.766	0.008402				3.2	-0.000904	2.808	0.012
	3.06	0.0003058	2.763	0.014				3.16	-0.001627	2.795	-0.016				3.16	-0.002017	2.774	0.008378				3.21	-0.0005987	2.815	0.012
	3.07	0.000293	2.77	0.014				3.17	-0.0007313	2.803	-0.016				3.16	-0.001592	2.782	0.008354				3.22	-0.0004541	2.823	0.012
	3.08	0.0002802	2.778	0.014				3.18	9.107e-05	2.811	-0.016				3.17	-0.0015	2.79	0.008328				3.22	-0.0003094	2.831	0.012
	3.09	0.0002627	2.786	0.014				3.19	0.0001819	2.819	-0.016				3.18	-0.001683	2.798	0.008303				3.23	3.908e-06	2.839	0.012
	3.1	-0.0001082	2.794	0.014				3.2	0.0001902	2.827	-0.016				3.19	-0.001866	2.806	0.008277				3.24	-0.0002668	2.847	0.012
	3.11	-0.000479	2.802	0.014				3.21	-0.0003645	2.835	-0.016				3.2	-0.001764	2.814	0.008251				3.25	-0.0005375	2.855	0.012
	3.11	0.0004187	2.81	0.014				3.22	-0.0009192	2.843	-0.016				3.21	-0.001553	2.822	0.008225				3.26	-0.001392	2.863	0.012
	3.12	-0.0002488	2.818	0.014				3.22	-0.0009207	2.851	-0.016				3.22	-0.001341	2.83	0.008201				3.27	-0.001878	2.871	0.012
	3.13	-0.0009162	2.826	0.014				3.23	-0.0009223	2.858	-0.016				3.22	-0.001134	2.837	0.008177				3.27	-0.0003136	2.879	0.012
	3.14	-0.002487	2.834	0.014				3.24	-0.001315	2.866	-0.016				3.23	0.0007873	2.845	0.008153				3.28	0.0002798	2.887	0.012
	3.15	-0.005834	2.842	0.014				3.25	-0.001498	2.874	-0.016				3.24	0.000313	2.853	0.008129				3.29	0.0005725	2.894	0.012
	3.16	-0.002966	2.849	0.014				3.26	-0.001081	2.882	-0.016				3.25	-0.0001614	2.861	0.008104				3.3	0.0007149	2.902	0.012
	3.16	-0.0009366	2.857	0.014				3.27	-0.0006646	2.89	-0.016				3.26	-0.001289	2.869	0.008079				3.31	0.0008573	2.91	0.012
	3.17	0.001093	2.865	0.014				3.27	-0.000614	2.898	-0.016				3.27	-0.001758	2.877	0.008054				3.32	0.0008696	2.918	0.012
	3.18	0.001623	2.873	0.014				3.28	-0.0005633	2.906	-0.016				3.27	-0.0012	2.885	0.008028				3.32	0.0004158	2.926	0.012
	3.19	0.00203	2.881	0.014				3.29	-0.0002727	2.914	-0.016				3.28	-0.001199	2.893	0.008003				3.33	-3.805e-05	2.934	0.012
	3.2	0.001838	2.889	0.014				3.3	-0.0001719	2.922	-0.016				3.29	-0.001541	2.901	0.007979				3.34	7.53e-05	2.942	0.012
	3.21	0.001646	2.897	0.014				3.31	-0.0004433	2.929	-0.016				3.3	-0.001884	2.908	0.007956				3.35	-5.703e-06	2.95	0.011
	3.22	-0.0005554	2.905	0.014				3.32	-0.0007146	2.937	-0.016				3.31	-0.002571	2.916	0.007933				3.36	-8.671e-05	2.958	0.011
	3.22	-0.00144	2.913	0.014				3.32	-0.0003339	2.945	-0.016				3.32	-0.001919	2.924	0.00791				3.37	-0.0004858	2.965	0.011
	3.23	-0.002315	2.92	0.014				3.33	-0.0001491	2.953	-0.016				3.32	-0.001114	2.932	0.007887				3.38	-2.236e-05	2.973	0.011
	3.24	-0.001118	2.928	0.014				3.34	-0.001201	2.961	-0.016				3.33	-0.001089	2.94	0.007863				3.38	5.256e-05	2.981	0.011
	3.25	-0.0008347	2.936	0.014				3.35	-0.002253	2.969	-0.016				3.34	-0.001151	2.948	0.007839				3.39	3.173e-05	2.989	0.011
	3.26	-0.001156	2.944	0.014				3.36	-0.001499	2.977	-0.016				3.35	-0.001214	2.956	0.007814				3.4	1.089e-05	2.997	0.011
	3.27	-0.001478	2.952	0.015				3.37	-0.0002401	2.985	-0.016				3.36	-0.002097	2.964	0.007791				3.41	-0.0005911	3.005	0.011
	3.27	-0.002508	2.96	0.015				3.38	-0.0002538	2.993	-0.016				3.37	-0.001159	2.972	0.007768				3.42	-9.954e-05	3.013	0.011
	3.28	-0.002699	2.968	0.015				3.38	-0.0002675	3.001	-0.016				3.38	-0.001009	2.98	0.007746				3.43	4.269e-05	3.021	0.011
	3.29	-0.002889	2.976	0.015				3.39	-0.000433	3.008	-0.016				3.38	-0.0009903	2.987	0.007725				3.43	8.065e-05	3.029	0.011
	3.3	-0.003425	2.984	0.015				3.4	-0.000552	3.016	-0.016				3.39	-0.0009712	2.995	0.007703				3.44	7.486e-05	3.037	0.011
	3.31	-0.002814	2.992	0.015				3.41	-0.0002955	3.024	-0.016				3.4	-0.0008644	3.003	0.007681				3.45	6.906e-05	3.044	0.011
	3.32	-0.001498	2.999	0.015				3.42	-0.0002613	3.032	-0.016				3.41	-0.0007576	3.011	0.007658				3.46	1.951e-05	3.052	0.011
	3.32	-0.001099	3.007	0.015				3.43	-0.0003383	3.04	-0.016				3.42	-0.000521	3.019	0.007635				3.47	-0.001099	3.06	0.011
	3.33	-0.0007005	3.015	0.015				3.43	-0.0004152	3.048	-0.016				3.43	-0.0005783	3.027	0.007612				3.48	-0.002055	3.068	0.011
	3.34	-0.000552	3.023	0.015				3.44	-0.001787	3.056	-0.016				3.43	-0.0006357	3.035	0.007589				3.48	-0.001692	3.076	0.011
	3.35	0.0007434	3.031	0.015				3.45	-0.001277	3.064	-0.016				3.44	-0.0007194	3.043	0.007568				3.49	-0.001549	3.084	0.011
	3.36	0.001425	3.039	0.015				3.46	-0.001023	3.072	-0.016				3.45	-0.0008032	3.051	0.007548				3.5	-0.001405	3.092	0.011
	3.37	0.000276	3.047	0.015				3.47	-0.001195	3.079	-0.016				3.46	-0.001037	3.058	0.007527				3.51	-0.0008388	3.1	0.011
	3.38	-0.0008728	3.055	0.015				3.48	-0.001366	3.087	-0.016				3.47	-8.221e-07	3.066	0.007506				3.52	-0.0002268	3.108	0.011
	3.38	-0.00355	3.063	0.015				3.48	-0.00116	3.095	-0.015				3.48	0.0003859	3.074	0.007485				3.53	4.551e-05	3.115	0.011
	3.39	-0.002672	3.07	0.015				3.49	-0.001067	3.103	-0.015				3.48	0.0007726	3.082	0.007464				3.54	0.0003178	3.123	0.011
	3.4	-1.98e-05	3.078	0.015				3.5	-0.001083	3.111	-0.015				3.49	0.0008873	3.09	0.007442				3.54	0.0003585	3.131	0.011
	3.41	0.0001751	3.086	0.015				3.51	-0.001099	3.119	-0.015				3.5	0.0008994	3.098	0.00742				3.55	0.0003992	3.139	0.011
	3.42	0.0002382	3.094	0.015				3.52	-0.002054	3.127	-0.015				3.51	0.0002669	3.106	0.007398				3.56	0.001341	3.147	0.011
	3.43	0.0001032	3.102	0.015				3.53	-0.001893	3.135	-0.015				3.52	-0.0003655	3.114	0.007377				3.57	0.00115	3.155	0.011
	3.43	-3.186e-05	3.11	0.015				3.54	-0.0003848	3.143	-0.015				3.53	-9.088e-05	3.122	0.007357				3.58	0.00096	3.163	0.011
	3.44	-0.000646	3.118	0.015				3.54	-0.0003124	3.151	-0.015				3.54	-4.699e-05	3.13	0.007337				3.59	0.0004135	3.171	0.01
	3.45	-0.001888	3.126	0.015				3.55	-0.0002798	3.158	-0.015				3.54	-0.0004487	3.137	0.007316				3.59	-0.0008068	3.179	0.01
	3.46	-0.00313	3.134	0.015				3.56	0.0002488	3.166	-0.015				3.55	-0.0008504	3.145	0.007296				3.6	-0.0008869	3.187	0.01
	3.47	-0.003562	3.142	0.015				3.57	-2.898e-05	3.174	-0.015				3.56	-0.0002793	3.153	0.007274				3.61	-0.0009669	3.194	0.01
	3.48	-0.002143	3.149	0.015				3.58	-0.0003068	3.182	-0.015				3.57	-0.0002676	3.161	0.007252				3.62	-0.000174	3.202	0.01
	3.48	-0.001058	3.157	0.015				3.59	-0.001455	3.19	-0.015				3.58	-0.0003448	3.169	0.007231				3.63	0.000127	3.21	0.01
	3.49	-0.001226	3.165	0.015				3.59	-0.0006216	3.198	-0.015				3.59	-0.000422	3.177	0.007211				3.64	0.0004281	3.218	0.01
	3.5	-0.001394	3.173	0.015				3.6	-0.0002513	3.206	-0.015				3.59	-0.000588	3.185	0.007191				3.64	0.000958	3.226	0.01
	3.51	-0.002085	3.181	0.015				3.61	-0.0001082	3.214	-0.015				3.6	-0.001866	3.193	0.007171				3.65	0.001582	3.234	0.01
	3.52	-0.001834	3.189	0.015				3.62	-0.00022	3.222	-0.015				3.61	-0.001472	3.201	0.007151				3.66	0.001702	3.242	0.01
	3.53	-0.001234	3.197	0.015				3.63	-0.0003318	3.229	-0.015				3.62	-0.00142	3.208	0.007131				3.67	0.0008174	3.25	0.01
	3.54	-0.001048	3.205	0.015				3.64	-0.0006985	3.237	-0.015				3.63	-0.001367	3.216	0.007112				3.68	-6.722e-05	3.258	0.01
	3.54	-0.001262	3.213	0.015				3.64	-0.0005841	3.245	-0.015				3.64	-0.0001596	3.224	0.007091				3.69	-0.0008114	3.265	0.009991
	3.55	-0.001476	3.22	0.015				3.65	-0.0003719	3.253	-0.015				3.64	-0.0005223	3.232	0.00707				3.7	-0.001049	3.273	0.009949
	3.56	-0.0006504	3.228	0.015				3.66	-0.0003494	3.261	-0.015				3.65	-0.0008851	3.24	0.007049				3.7	-0.001114	3.281	0.009906
	3.57	-0.001681	3.236	0.015				3.67	-0.0004218	3.269	-0.015				3.66	-0.001682	3.248	0.007029				3.71	0.0001818	3.289	0.009863
	3.58	-0.002711	3.244	0.015				3.68	-0.0004943	3.277	-0.015				3.67	-0.001649	3.256	0.00701				3.72	8.673e-06	3.297	0.009819
	3.59	-0.004864	3.252	0.015				3.69	-0.0002011	3.285	-0.015				3.68	-0.001528	3.264	0.006992				3.73	-0.0001644	3.305	0.009776
	3.59	-0.004545	3.26	0.015				3.7	-0.0001624	3.293	-0.015				3.69	-0.001538	3.272	0.006974				3.74	-0.0006943	3.313	0.009732
	3.6	-0.003818	3.268	0.015				3.7	-0.0005242	3.301	-0.015				3.7	-0.001547	3.28	0.006955				3.75	-0.0005217	3.321	0.009689
	3.61	-0.002057	3.276	0.015				3.71	-0.000886	3.308	-0.015				3.7	-0.001722	3.287	0.006936				3.75	-0.0005522	3.329	0.009645
	3.62	-0.00152	3.284	0.015				3.72	-0.001098	3.316	-0.015				3.71	-0.001142	3.295	0.006915				3.76	-0.0005826	3.337	0.0096
	3.63	-0.001521	3.292	0.015				3.73	-0.001311	3.324	-0.015				3.72	-0.001269	3.303	0.006895				3.77	-0.001072	3.344	0.009556
	3.64	-0.001521	3.299	0.015				3.74	-0.002053	3.332	-0.015				3.73	-0.001396	3.311	0.006875				3.78	-0.001229	3.352	0.009512
	3.64	-0.001635	3.307	0.015				3.75	-0.0008457	3.34	-0.015				3.74	-0.001524	3.319	0.006856				3.79	-0.001387	3.36	0.009467
	3.65	-0.003335	3.315	0.015				3.75	0.0002076	3.348	-0.015				3.75	-0.001314	3.327	0.006837				3.8	-0.002042	3.368	0.009423
	3.66	-0.003654	3.323	0.015				3.76	0.0007026	3.356	-0.015				3.75	-0.001244	3.335	0.006818				3.8	0.0006274	3.376	0.009378
	3.67	-0.001714	3.331	0.015				3.77	8.732e-05	3.364	-0.015				3.76	-0.001315	3.343	0.006799				3.81	0.0005397	3.384	0.009333
	3.68	-0.0007701	3.339	0.015				3.78	-0.000528	3.372	-0.015				3.77	-0.001387	3.351	0.00678				3.82	0.0004521	3.392	0.009288
	3.69	-0.0005623	3.347	0.015				3.79	-0.0011	3.379	-0.015				3.78	-0.001279	3.358	0.00676				3.83	-0.0007475	3.4	0.009243
	3.7	-0.000613	3.355	0.015				3.8	-0.001505	3.387	-0.015				3.79	-0.001436	3.366	0.00674				3.84	-0.001359	3.408	0.009198
	3.7	-0.0006637	3.363	0.015				3.8	-0.00191	3.395	-0.015				3.8	-0.001594	3.374	0.006721				3.85	-0.001182	3.415	0.009153
	3.71	-0.0009729	3.37	0.015				3.81	-0.002755	3.403	-0.015				3.8	-0.0004071	3.382	0.006701				3.86	-0.001258	3.423	0.009108
	3.72	-0.0001066	3.378	0.015				3.82	-0.002216	3.411	-0.015				3.81	-0.000158	3.39	0.006683				3.86	-0.001334	3.431	0.009062
	3.73	-2.495e-05	3.386	0.015				3.83	-0.001039	3.419	-0.015				3.82	9.119e-05	3.398	0.006666				3.87	-0.000736	3.439	0.009017
	3.74	-0.001978	3.394	0.015				3.84	-0.0005654	3.427	-0.015				3.83	-0.000315	3.406	0.006649				3.88	-0.0004512	3.447	0.008971
	3.75	-0.003931	3.402	0.015				3.85	-1.469e-05	3.435	-0.015				3.84	-0.0007212	3.414	0.006633				3.89	-0.0001664	3.455	0.008926
	3.75	-0.004923	3.41	0.015				3.86	7.347e-05	3.443	-0.015				3.85	-0.001596	3.422	0.006617				3.9	0.0003101	3.463	0.00888
	3.76	-0.003621	3.418	0.015				3.86	-0.0003554	3.451	-0.015				3.86	-0.000822	3.43	0.006602				3.91	0.0002296	3.471	0.008834
	3.77	-0.003208	3.426	0.015				3.87	-0.0007843	3.458	-0.015				3.86	-0.0004842	3.437	0.006586				3.91	0.0001491	3.479	0.008788
	3.78	-0.002795	3.434	0.015				3.88	-0.0004607	3.466	-0.015				3.87	-0.0005101	3.445	0.00657				3.92	-0.0009775	3.487	0.008742
	3.79	-0.001839	3.442	0.015				3.89	-0.0003727	3.474	-0.015				3.88	-0.000536	3.453	0.006553				3.93	-0.0009826	3.494	0.008697
	3.8	-0.001479	3.449	0.015				3.9	-0.0003665	3.482	-0.015				3.89	-0.0006405	3.461	0.006537				3.94	-0.001287	3.502	0.008651
	3.8	-0.001711	3.457	0.015				3.91	-0.0004011	3.49	-0.015				3.9	-0.0003265	3.469	0.006522				3.95	-0.0005732	3.51	0.008605
	3.81	-0.001943	3.465	0.015				3.91	-0.0004358	3.498	-0.015				3.91	-0.0005903	3.477	0.006506				3.96	-0.0002124	3.518	0.008559
	3.82	-0.002767	3.473	0.015				3.92	-0.0007854	3.506	-0.015				3.91	-0.0008541	3.485	0.00649				3.96	-9.056e-05	3.526	0.008513
	3.83	-0.004261	3.481	0.015				3.93	-0.001135	3.514	-0.015				3.92	-0.0009454	3.493	0.006474				3.97	3.133e-05	3.534	0.008467
	3.84	-0.002264	3.489	0.015				3.94	-0.001619	3.522	-0.015				3.93	-0.001037	3.501	0.006456				3.98	0.0001565	3.542	0.008421
	3.85	-0.000267	3.497	0.015				3.95	-0.0003403	3.529	-0.015				3.94	-0.001722	3.508	0.006438				3.99	0.0002817	3.55	0.008375
	3.86	-0.0001394	3.505	0.015				3.96	-8.377e-05	3.537	-0.015				3.95	-0.0009519	3.516	0.006418				4	0.0007174	3.558	0.008329
	3.86	-0.0004747	3.513	0.015				3.96	-6.374e-05	3.545	-0.015				3.96	-0.000771	3.524	0.006399				4.01	0.000812	3.565	0.008283
	3.87	-0.0008101	3.52	0.015				3.97	-4.372e-05	3.553	-0.015				3.96	-0.0005902	3.532	0.00638				4.02	0.0009066	3.573	0.008238
	3.88	-0.001514	3.528	0.015				3.98	-2.063e-05	3.561	-0.015				3.97	0.0006466	3.54	0.006363				4.02	0.001102	3.581	0.008192
	3.89	-0.002104	3.536	0.015				3.99	-7.091e-05	3.569	-0.015				3.98	0.0008318	3.548	0.006345				4.03	0.001184	3.589	0.008146
	3.9	-0.003247	3.544	0.015				4	-0.0001212	3.577	-0.015				3.99	0.0005126	3.556	0.006328				4.04	0.001266	3.597	0.008101
	3.91	-0.002612	3.552	0.015				4.01	-0.0004478	3.585	-0.015				4	0.0001935	3.564	0.00631				4.05	0.001438	3.605	0.008055
	3.91	-0.002359	3.56	0.015				4.02	-0.001256	3.593	-0.015				4.01	-0.0009943	3.572	0.006292				4.06	0.001609	3.613	0.008009
	3.92	-0.002106	3.568	0.015				4.02	-0.0005404	3.601	-0.015				4.02	-0.001043	3.58	0.006274				4.07	0.001507	3.621	0.007964
	3.93	-0.002004	3.576	0.015				4.03	-0.0003899	3.608	-0.015				4.02	-0.001091	3.587	0.006255				4.07	0.001404	3.629	0.007918
	3.94	0.001067	3.584	0.015				4.04	-0.0006265	3.616	-0.015				4.03	-0.001313	3.595	0.006236				4.08	-0.0004194	3.637	0.007872
	3.95	0.001092	3.592	0.015				4.05	-0.0008631	3.624	-0.015				4.04	-0.001068	3.603	0.006218				4.09	-0.0001487	3.644	0.007826
	3.96	0.0005489	3.599	0.015				4.06	-0.002979	3.632	-0.015				4.05	-0.001223	3.611	0.006201				4.1	-0.0001706	3.652	0.00778
	3.96	5.357e-06	3.607	0.015				4.07	-0.001177	3.64	-0.015				4.06	-0.001379	3.619	0.006183				4.11	-0.0001925	3.66	0.007735
	3.97	-0.00115	3.615	0.015				4.07	0.001459	3.648	-0.015				4.07	-0.0007387	3.627	0.006164				4.12	0.001366	3.668	0.007689
	3.98	-0.002036	3.623	0.015				4.08	0.001528	3.656	-0.015				4.07	-0.0006161	3.635	0.006146				4.12	0.001519	3.676	0.007643
	3.99	-0.00111	3.631	0.015				4.09	0.001296	3.664	-0.015				4.08	0.0003272	3.643	0.006128				4.13	0.001446	3.684	0.007597
	4	-0.000729	3.639	0.015				4.1	0.001064	3.672	-0.015				4.09	-0.0002238	3.651	0.00611				4.14	0.001374	3.692	0.007551
	4.01	-0.0007018	3.647	0.015				4.11	-0.0007146	3.679	-0.015				4.1	-0.0007748	3.658	0.006093				4.15	-0.002249	3.7	0.007504
	4.02	-0.0008128	3.655	0.015				4.12	-0.0009269	3.687	-0.015				4.11	-0.001923	3.666	0.006076				4.16	-0.002834	3.708	0.007458
	4.02	-0.0009237	3.663	0.015				4.12	-0.001139	3.695	-0.015				4.12	-0.002354	3.674	0.006059				4.17	-0.001275	3.715	0.007412
	4.03	-0.001173	3.67	0.015				4.13	-0.001731	3.703	-0.015				4.12	-0.001374	3.682	0.006043				4.17	-0.0008737	3.723	0.007366
	4.04	-0.001665	3.678	0.015				4.14	-0.001818	3.711	-0.015				4.13	-0.001249	3.69	0.006028				4.18	-0.0007707	3.731	0.007319
	4.05	-0.00217	3.686	0.015				4.15	-0.0004516	3.719	-0.015				4.14	-0.001125	3.698	0.006012				4.19	-0.0006677	3.739	0.007273
	4.06	-0.002993	3.694	0.015				4.16	-0.0004442	3.727	-0.015				4.15	-0.001098	3.706	0.005995				4.2	-0.0005711	3.747	0.007227
	4.07	-0.003501	3.702	0.015				4.17	-0.0007147	3.735	-0.015				4.16	-0.00107	3.714	0.005977				4.21	-0.0001265	3.755	0.00718
	4.07	-0.004009	3.71	0.015				4.17	-0.0009852	3.743	-0.015				4.17	-0.000147	3.722	0.005959				4.22	-0.0005446	3.763	0.007134
	4.08	-0.005357	3.718	0.015				4.18	-0.000501	3.751	-0.015				4.17	8.579e-05	3.73	0.005941				4.23	-0.0009626	3.771	0.007088
	4.09	-0.005557	3.726	0.015				4.19	-0.0003718	3.758	-0.015				4.18	1.13e-05	3.737	0.005925				4.23	-0.002713	3.779	0.007042
	4.1	-0.002384	3.734	0.015				4.2	-0.0002426	3.766	-0.015				4.19	-6.32e-05	3.745	0.00591				4.24	-0.002759	3.787	0.006995
	4.11	-0.002488	3.742	0.015				4.21	-5.686e-05	3.774	-0.015				4.2	-0.0003231	3.753	0.005895				4.25	-0.001103	3.794	0.006949
	4.12	-0.002593	3.749	0.015				4.22	-9.066e-06	3.782	-0.015				4.21	0.000192	3.761	0.00588				4.26	0.0002914	3.802	0.006903
	4.12	-0.003123	3.757	0.015				4.23	3.873e-05	3.79	-0.015				4.22	0.000399	3.769	0.005864				4.27	0.001177	3.81	0.006857
	4.13	-0.001919	3.765	0.015				4.23	0.0004362	3.798	-0.015				4.23	0.0002674	3.777	0.005848				4.28	0.001004	3.818	0.006811
	4.14	-0.001667	3.773	0.015				4.24	0.0004951	3.806	-0.015				4.23	0.0001358	3.785	0.005831				4.28	0.0008311	3.826	0.006765
	4.15	-0.002566	3.781	0.015				4.25	0.000554	3.814	-0.015				4.24	-0.0002663	3.793	0.005815				4.29	-0.0004002	3.834	0.00672
	4.16	-0.003465	3.789	0.015				4.26	0.0005492	3.822	-0.015				4.25	-0.001593	3.801	0.005798				4.3	-0.002367	3.842	0.006674
	4.17	-0.004372	3.797	0.015				4.27	0.0005443	3.829	-0.015				4.26	-0.001201	3.808	0.005782				4.31	0.0006381	3.85	0.006628
	4.17	-0.002585	3.805	0.015				4.28	0.0002753	3.837	-0.015				4.27	-0.0007765	3.816	0.005767				4.32	0.000653	3.858	0.006582
	4.18	-0.00307	3.813	0.015				4.28	-0.0005845	3.845	-0.015				4.28	-0.0006117	3.824	0.005752				4.33	0.000668	3.865	0.006537
	4.19	-0.003554	3.82	0.014				4.29	-0.0002385	3.853	-0.015				4.28	-0.0009881	3.832	0.005737				4.33	0.001111	3.873	0.006491
	4.2	-0.004648	3.828	0.014				4.3	-0.0001984	3.861	-0.015				4.29	-0.001364	3.84	0.005721				4.34	0.00132	3.881	0.006445
	4.21	-0.005536	3.836	0.014				4.31	-0.0001583	3.869	-0.015				4.3	-0.001105	3.848	0.005705				4.35	0.0007313	3.889	0.0064
	4.22	-0.002416	3.844	0.014				4.32	-0.0001702	3.877	-0.015				4.31	-0.00121	3.856	0.005688				4.36	0.000143	3.897	0.006354
	4.23	-0.00227	3.852	0.014				4.33	-0.000182	3.885	-0.015				4.32	-0.001316	3.864	0.005672				4.37	-0.001152	3.905	0.006308
	4.23	-0.002123	3.86	0.014				4.33	-0.0008959	3.893	-0.015				4.33	-0.001602	3.872	0.005656				4.38	-0.0007278	3.913	0.006262
	4.24	-0.001509	3.868	0.014				4.34	-0.0007746	3.901	-0.015				4.33	-0.002068	3.88	0.005641				4.39	-0.0005276	3.921	0.006216
	4.25	-0.001418	3.876	0.014				4.35	-0.0007702	3.908	-0.015				4.34	-0.001787	3.887	0.005626				4.39	-0.0003274	3.929	0.00617
	4.26	-0.00145	3.884	0.014				4.36	-0.001251	3.916	-0.015				4.35	-0.001764	3.895	0.005612				4.4	0.0005451	3.937	0.006124
	4.27	-0.001481	3.892	0.014				4.37	-0.001731	3.924	-0.015				4.36	-0.001746	3.903	0.005598				4.41	0.001308	3.944	0.006078
	4.28	-0.001983	3.899	0.014				4.38	-0.0008313	3.932	-0.015				4.37	-0.001728	3.911	0.005583				4.42	0.001652	3.952	0.006031
	4.28	-0.003331	3.907	0.014				4.39	-0.0008835	3.94	-0.014				4.38	-0.001079	3.919	0.005567				4.43	0.001035	3.96	0.005984
	4.29	-0.004472	3.915	0.014				4.39	-0.0009357	3.948	-0.014				4.39	-0.0004856	3.927	0.005552				4.44	0.0004187	3.968	0.005937
	4.3	-0.003318	3.923	0.014				4.4	-0.001394	3.956	-0.014				4.39	9.386e-05	3.935	0.005536				4.44	0.0005544	3.976	0.00589
	4.31	-0.003317	3.931	0.014				4.41	0.0002292	3.964	-0.014				4.4	0.0002504	3.943	0.005521				4.45	0.0005725	3.984	0.005842
	4.32	-0.003742	3.939	0.014				4.42	3.209e-05	3.972	-0.014				4.41	0.000407	3.951	0.005507				4.46	0.0005906	3.992	0.005794
	4.33	-0.004168	3.947	0.014				4.43	-0.000165	3.979	-0.014				4.42	0.0003616	3.958	0.005494				4.47	0.0005936	4	0.005746
	4.33	-0.003539	3.955	0.014				4.44	-0.001041	3.987	-0.014				4.43	0.0003163	3.966	0.00548				4.48	0.0005965	4.008	0.005698
	4.34	-0.003888	3.963	0.014				4.44	-0.001698	3.995	-0.014				4.44	-0.0005325	3.974	0.005467				4.49	8.213e-05	4.015	0.005649
	4.35	-0.004238	3.97	0.014				4.45	-0.000871	4.003	-0.014				4.44	-0.001541	3.982	0.005454				4.49	-8.022e-05	4.023	0.0056
	4.36	-0.003905	3.978	0.014				4.46	-0.0001898	4.011	-0.014				4.45	-0.0007362	3.99	0.005439				4.5	7.144e-05	4.031	0.00555
	4.37	-0.0003244	3.986	0.014				4.47	0.0004914	4.019	-0.014				4.46	-0.0004636	3.998	0.005424				4.51	0.0001369	4.039	0.005501
	4.38	0.0001186	3.994	0.014				4.48	0.001112	4.027	-0.014				4.47	-0.000457	4.006	0.005409				4.52	-0.0002433	4.047	0.005451
	4.39	0.0001689	4.002	0.014				4.49	0.0009495	4.035	-0.014				4.48	-0.001002	4.014	0.005395				4.53	-0.0006235	4.055	0.0054
	4.39	-3.69e-05	4.01	0.014				4.49	0.0007868	4.043	-0.014				4.49	-0.001547	4.022	0.005382				4.54	-0.0006823	4.063	0.00535
	4.4	-0.0002427	4.018	0.014				4.5	0.0001726	4.051	-0.014				4.49	-0.001577	4.03	0.005369				4.55	-0.0007412	4.071	0.005299
	4.41	-0.004181	4.026	0.014				4.51	-0.0001365	4.058	-0.014				4.5	-0.001179	4.037	0.005357				4.55	-0.0009073	4.079	0.005249
	4.42	-0.003528	4.034	0.014				4.52	-0.0004456	4.066	-0.014				4.51	-0.001073	4.045	0.005345				4.56	-0.001081	4.087	0.005198
	4.43	-0.002251	4.042	0.014				4.53	-0.001124	4.074	-0.014				4.52	-0.0009677	4.053	0.005332				4.57	-0.001254	4.094	0.005147
	4.44	-0.0009747	4.049	0.014				4.54	-0.001278	4.082	-0.014				4.53	0.0006256	4.061	0.005318				4.58	-0.0001965	4.102	0.005096
	4.44	-0.0001364	4.057	0.014				4.55	-0.0001893	4.09	-0.014				4.54	0.0006792	4.069	0.005304				4.59	-5.028e-05	4.11	0.005045
	4.45	5.129e-05	4.065	0.013				4.55	-0.0001997	4.098	-0.014				4.55	0.0005782	4.077	0.00529				4.6	9.595e-05	4.118	0.004993
	4.46	0.000239	4.073	0.013				4.56	-0.0002101	4.106	-0.014				4.55	0.0004772	4.085	0.005277				4.6	0.0006441	4.126	0.004943
	4.47	-0.000234	4.081	0.013				4.57	-0.0007796	4.114	-0.014				4.56	0.0002533	4.093	0.005266				4.61	0.0007206	4.134	0.004892
	4.48	-0.000707	4.089	0.013				4.58	-0.0005893	4.122	-0.014				4.57	-0.0006435	4.101	0.005255				4.62	0.0002555	4.142	0.004841
	4.49	-0.001751	4.097	0.013				4.59	-0.0005232	4.129	-0.014				4.58	-0.001732	4.108	0.005244				4.63	-0.0002096	4.15	0.004791
	4.49	-0.002428	4.105	0.013				4.6	-0.0005469	4.137	-0.014				4.59	-0.002419	4.116	0.005233				4.64	-0.001216	4.158	0.00474
	4.5	-0.002132	4.113	0.013				4.6	-0.0005706	4.145	-0.014				4.6	-0.003591	4.124	0.005222				4.65	-0.001347	4.165	0.004691
	4.51	-0.002158	4.12	0.013				4.61	-0.0006839	4.153	-0.014				4.6	-0.003106	4.132	0.005211				4.65	-1.014e-05	4.173	0.004641
	4.52	-0.002184	4.128	0.013				4.62	-0.0006942	4.161	-0.014				4.61	-0.001879	4.14	0.005199				4.66	0.0006206	4.181	0.004592
	4.53	-0.002532	4.136	0.013				4.63	-0.001293	4.169	-0.014				4.62	-0.001783	4.148	0.005188				4.67	0.001347	4.189	0.004543
	4.54	-0.002233	4.144	0.013				4.64	-0.0009533	4.177	-0.014				4.63	-0.001688	4.156	0.005177				4.68	0.001085	4.197	0.004494
	4.55	-0.001449	4.152	0.013				4.65	-0.0008344	4.185	-0.014				4.64	-0.001165	4.164	0.005166				4.69	0.0008228	4.205	0.004446
	4.55	-0.001058	4.16	0.013				4.65	-0.0007155	4.193	-0.014				4.65	-0.0009441	4.172	0.005155				4.7	-0.0008374	4.213	0.004399
	4.56	-0.0006676	4.168	0.013				4.66	0.0002275	4.201	-0.014				4.65	-0.001015	4.18	0.005145				4.71	-0.0006581	4.221	0.004351
	4.57	-0.0004995	4.176	0.013				4.67	0.0007284	4.208	-0.014				4.66	-0.001086	4.187	0.005133				4.71	-0.0006044	4.229	0.004304
	4.58	-0.0003928	4.184	0.013				4.68	0.0009364	4.216	-0.014				4.67	-0.001752	4.195	0.005121				4.72	-0.0005507	4.237	0.004258
	4.59	-0.0003162	4.192	0.013				4.69	0.0004961	4.224	-0.014				4.68	-0.001621	4.203	0.005108				4.73	0.0003099	4.244	0.004212
	4.6	-0.000948	4.199	0.013				4.7	5.579e-05	4.232	-0.014				4.69	-0.001381	4.211	0.005096				4.74	0.001421	4.252	0.004166
	4.6	-0.00158	4.207	0.013				4.71	6.1e-06	4.24	-0.014				4.7	-0.001474	4.219	0.005084				4.75	0.001631	4.26	0.00412
	4.61	-0.00292	4.215	0.013				4.71	-4.359e-05	4.248	-0.014				4.71	-0.001566	4.227	0.005073				4.76	0.001579	4.268	0.004075
	4.62	-0.003847	4.223	0.013				4.72	-0.0002016	4.256	-0.014				4.71	-0.002174	4.235	0.005062				4.76	0.001527	4.276	0.004031
	4.63	1.308e-05	4.231	0.013				4.73	-0.0002252	4.264	-0.014				4.72	-0.002232	4.243	0.005052				4.77	0.001049	4.284	0.003986
	4.64	0.0004438	4.239	0.013				4.74	-0.0002489	4.272	-0.014				4.73	-0.00229	4.251	0.005042				4.78	-0.0003123	4.292	0.003942
	4.65	0.0008746	4.247	0.013				4.75	-0.000976	4.279	-0.014				4.74	-0.001699	4.258	0.005032				4.79	-0.0006234	4.3	0.003898
	4.65	0.001405	4.255	0.012				4.76	9.778e-05	4.287	-0.014				4.75	-0.001549	4.266	0.005021				4.8	0.001983	4.308	0.003854
	4.66	0.001935	4.263	0.012				4.76	0.0002602	4.295	-0.014				4.76	-0.001685	4.274	0.00501				4.81	0.002119	4.315	0.003811
	4.67	0.001104	4.27	0.012				4.77	0.0002525	4.303	-0.014				4.76	-0.001821	4.282	0.004999				4.81	0.002133	4.323	0.003768
	4.68	0.0002735	4.278	0.012				4.78	0.0002449	4.311	-0.014				4.77	-0.002242	4.29	0.004988				4.82	0.001931	4.331	0.003725
	4.69	-0.001441	4.286	0.012				4.79	-0.0008603	4.319	-0.014				4.78	-0.002188	4.298	0.004979				4.83	0.001729	4.339	0.003682
	4.7	-0.003101	4.294	0.012				4.8	-0.001684	4.327	-0.014				4.79	-0.001547	4.306	0.004969				4.84	0.002887	4.347	0.003639
	4.71	-0.002719	4.302	0.012				4.81	-0.001849	4.335	-0.014				4.8	-0.001161	4.314	0.00496				4.85	0.002611	4.355	0.003597
	4.71	-0.003156	4.31	0.012				4.81	-0.001047	4.343	-0.014				4.81	-0.001054	4.322	0.00495				4.86	0.002335	4.363	0.003554
	4.72	-0.003593	4.318	0.012				4.82	-0.0008607	4.351	-0.014				4.81	-0.001353	4.33	0.004941				4.87	0.001457	4.371	0.003512
	4.73	-0.003416	4.326	0.012				4.83	-0.0009348	4.358	-0.014				4.82	-0.001653	4.337	0.004931				4.87	0.0003946	4.379	0.00347
	4.74	-0.00324	4.334	0.012				4.84	-0.001009	4.366	-0.014				4.83	-0.001894	4.345	0.004921				4.88	8.289e-05	4.387	0.003429
	4.75	-0.002448	4.342	0.012				4.85	-0.001306	4.374	-0.014				4.84	-0.002134	4.353	0.00491				4.89	-0.0002288	4.394	0.003387
	4.76	-0.002176	4.349	0.012				4.86	-0.001144	4.382	-0.014				4.85	-0.002825	4.361	0.0049				4.9	-0.0009193	4.402	0.003345
	4.76	-0.001904	4.357	0.012				4.87	-0.001377	4.39	-0.014				4.86	-0.002573	4.369	0.004892				4.91	-0.0008527	4.41	0.003304
	4.77	-0.002096	4.365	0.012				4.87	-0.001611	4.398	-0.014				4.87	-0.002735	4.377	0.004884				4.92	0.000959	4.418	0.003263
	4.78	-0.002289	4.373	0.012				4.88	-0.001721	4.406	-0.014				4.87	-0.002897	4.385	0.004876				4.92	0.001731	4.426	0.003222
	4.79	-0.002756	4.381	0.012				4.89	-0.001831	4.414	-0.014				4.88	-0.002855	4.393	0.004868				4.93	0.002416	4.434	0.00318
	4.8	-0.002219	4.389	0.012				4.9	-0.002339	4.422	-0.014				4.89	-0.002562	4.401	0.00486				4.94	0.003271	4.442	0.003139
	4.81	-0.002103	4.397	0.012				4.91	-0.0004325	4.429	-0.014				4.9	-0.002708	4.408	0.004851				4.95	0.003182	4.45	0.003099
	4.81	-0.001988	4.405	0.012				4.92	-0.0001828	4.437	-0.014				4.91	-0.002854	4.416	0.004841				4.96	0.003093	4.458	0.003058
	4.82	-0.001604	4.413	0.012				4.92	6.68e-05	4.445	-0.014				4.92	-0.001192	4.424	0.004831				4.97	0.002862	4.465	0.003017
	4.83	-0.00198	4.42	0.011				4.93	0.00037	4.453	-0.014				4.92	-0.0009792	4.432	0.004822				4.97	0.002281	4.473	0.002976
	4.84	-0.002356	4.428	0.011				4.94	0.0002304	4.461	-0.014				4.93	-0.001255	4.44	0.004814				4.98	0.0017	4.481	0.002936
	4.85	-0.003401	4.436	0.011				4.95	9.077e-05	4.469	-0.014				4.94	-0.001531	4.448	0.004807				4.99	0.0007192	4.489	0.002895
	4.86	-0.002353	4.444	0.011				4.96	-0.0004916	4.477	-0.014				4.95	-0.001328	4.456	0.0048				5	5.818e-05	4.497	0.002855
	4.87	-0.0002739	4.452	0.011				4.97	-0.001613	4.485	-0.014				4.96	-0.001433	4.464	0.004792				5.01	0.0004536	4.505	0.002814
	4.87	0.0002256	4.46	0.011				4.97	-0.0009426	4.493	-0.014				4.97	-0.001537	4.472	0.004784				5.02	0.0006347	4.513	0.002774
	4.88	0.0004525	4.468	0.011				4.98	-0.0006278	4.501	-0.014				4.97	-0.001585	4.48	0.004775				5.03	0.0008159	4.521	0.002734
	4.89	9.313e-05	4.476	0.011				4.99	-0.001015	4.508	-0.014				4.98	-0.002081	4.487	0.004766				5.03	0.001242	4.529	0.002694
	4.9	-0.0002662	4.484	0.011				5	-0.001402	4.516	-0.014				4.99	-0.001804	4.495	0.004758				5.04	0.001377	4.537	0.002654
	4.91	-0.001206	4.492	0.011				5.01	-0.00179	4.524	-0.014				5	-0.001787	4.503	0.004751				5.05	0.001198	4.544	0.002614
	4.92	-0.001394	4.499	0.011				5.02	-0.001007	4.532	-0.014				5.01	-0.001769	4.511	0.004744				5.06	0.001018	4.552	0.002574
	4.92	-0.001582	4.507	0.011				5.03	-0.0004892	4.54	-0.014				5.02	-0.001559	4.519	0.004738				5.07	0.0008667	4.56	0.002535
	4.93	-0.004356	4.515	0.011				5.03	-0.0005739	4.548	-0.014				5.03	-0.001675	4.527	0.004731				5.08	0.0008166	4.568	0.002495
	4.94	-0.00311	4.523	0.011				5.04	-0.0006585	4.556	-0.014				5.03	-0.001791	4.535	0.004724				5.08	-0.0001716	4.576	0.002456
	4.95	-0.002871	4.531	0.011				5.05	-0.0009754	4.564	-0.014				5.04	-0.0004914	4.543	0.004717				5.09	6.688e-05	4.584	0.002417
	4.96	-0.002631	4.539	0.011				5.06	-0.0002531	4.572	-0.014				5.05	-8.627e-05	4.551	0.004709				5.1	0.0001195	4.592	0.002378
	4.97	-0.002312	4.547	0.011				5.07	0.0004691	4.579	-0.014				5.06	-0.0002722	4.558	0.004702				5.11	0.0001722	4.6	0.002339
	4.97	-0.002206	4.555	0.011				5.08	0.0004841	4.587	-0.014				5.07	-0.0004581	4.566	0.004694				5.12	0.001216	4.608	0.002301
	4.98	-0.002324	4.563	0.011				5.08	0.0003002	4.595	-0.014				5.08	-0.0007822	4.574	0.004687				5.13	0.001379	4.615	0.002263
	4.99	-0.002441	4.57	0.011				5.09	0.0001164	4.603	-0.014				5.08	-0.0005304	4.582	0.004681				5.13	0.001542	4.623	0.002224
	5	-0.004103	4.578	0.011				5.1	-5.787e-06	4.611	-0.014				5.09	-0.0001716	4.59	0.004676				5.14	0.001394	4.631	0.002186
	5.01	-0.004133	4.586	0.01				5.11	0.0001434	4.619	-0.014				5.1	-0.001274	4.598	0.004671				5.15	0.001247	4.639	0.002149
	5.02	-0.003539	4.594	0.01				5.12	0.0001912	4.627	-0.014				5.11	-0.002376	4.606	0.004665				5.16	-0.0001519	4.647	0.002111
	5.03	-0.003208	4.602	0.01				5.13	-7.817e-05	4.635	-0.014				5.12	-0.00172	4.614	0.004659				5.17	-0.0002777	4.655	0.002074
	5.03	-0.002656	4.61	0.01				5.13	-0.0003475	4.643	-0.014				5.13	-0.0007081	4.622	0.004653				5.18	-0.0004035	4.663	0.002036
	5.04	-0.002614	4.618	0.01				5.14	-0.001024	4.651	-0.014				5.13	-0.0009625	4.63	0.004646				5.19	-0.0007838	4.671	0.001999
	5.05	-0.002571	4.626	0.01				5.15	-0.0006612	4.658	-0.014				5.14	-0.001217	4.637	0.004639				5.19	-0.002103	4.679	0.001962
	5.06	-0.001312	4.634	0.01				5.16	0.001333	4.666	-0.014				5.15	-0.002074	4.645	0.004633				5.2	-0.0009424	4.687	0.001925
	5.07	-0.0002586	4.642	0.01				5.17	0.001024	4.674	-0.014				5.16	-0.002499	4.653	0.004628				5.21	-0.0006806	4.694	0.001888
	5.08	-0.0006374	4.649	0.01				5.18	0.0007154	4.682	-0.014				5.17	-0.001825	4.661	0.004623				5.22	-0.0005598	4.702	0.001852
	5.08	-0.001016	4.657	0.01				5.19	-0.000347	4.69	-0.014				5.18	-0.001475	4.669	0.004617				5.23	-0.0005097	4.71	0.001815
	5.09	-0.002243	4.665	0.009949				5.19	-0.0004077	4.698	-0.014				5.19	-0.001434	4.677	0.004611				5.24	-0.0008751	4.718	0.001779
	5.1	-0.002873	4.673	0.009896				5.2	-0.0004685	4.706	-0.014				5.19	-0.001423	4.685	0.004605				5.24	-0.00124	4.726	0.001743
	5.11	-0.003635	4.681	0.009842				5.21	-0.0006607	4.714	-0.014				5.2	-0.001427	4.693	0.004599				5.25	-0.002021	4.734	0.001707
	5.12	-0.003283	4.689	0.009788				5.22	-0.001196	4.722	-0.014				5.21	-0.001432	4.701	0.004592				5.26	-0.002244	4.742	0.001671
	5.13	0.000647	4.697	0.009733				5.23	-0.001126	4.729	-0.014				5.22	-0.00133	4.708	0.004585				5.27	-0.0003154	4.75	0.001635
	5.13	-0.0001452	4.705	0.009678				5.24	-0.001056	4.737	-0.014				5.23	-0.00129	4.716	0.004579				5.28	-2.002e-05	4.758	0.001599
	5.14	-0.0009373	4.713	0.009623				5.24	-0.000903	4.745	-0.014				5.24	-0.00125	4.724	0.004575				5.29	0.0001183	4.765	0.001563
	5.15	-0.002795	4.72	0.009567				5.25	-0.001208	4.753	-0.013				5.24	-0.001156	4.732	0.004571				5.29	0.0002566	4.773	0.001528
	5.16	-0.002362	4.728	0.009511				5.26	-0.001514	4.761	-0.013				5.25	-0.000995	4.74	0.004566				5.3	0.001555	4.781	0.001493
	5.17	-0.0018	4.736	0.009454				5.27	-0.001255	4.769	-0.013				5.26	-0.0009321	4.748	0.004562				5.31	0.002158	4.789	0.001457
	5.18	-0.002149	4.744	0.009397				5.28	-0.000989	4.777	-0.013				5.27	-0.0008692	4.756	0.004556				5.32	0.0007442	4.797	0.001422
	5.19	-0.002498	4.752	0.00934				5.29	-0.001147	4.785	-0.013				5.28	-0.001023	4.764	0.00455				5.33	-0.0006701	4.805	0.001387
	5.19	-0.003224	4.76	0.009282				5.29	-0.001305	4.793	-0.013				5.29	-0.001176	4.772	0.004544				5.34	-0.0003767	4.813	0.001353
	5.2	-0.002941	4.768	0.009224				5.3	-0.001109	4.801	-0.013				5.29	-0.001853	4.78	0.004538				5.34	0.0006073	4.821	0.001318
	5.21	-0.002931	4.776	0.009166				5.31	-0.001046	4.808	-0.013				5.3	-0.001807	4.787	0.004533				5.35	0.0008328	4.829	0.001283
	5.22	-0.002921	4.784	0.009108				5.32	-0.0009838	4.816	-0.013				5.31	-0.002155	4.795	0.004527				5.36	-0.0001668	4.837	0.001249
	5.23	-0.002603	4.792	0.009049				5.33	-0.0005577	4.824	-0.013				5.32	-0.002504	4.803	0.004522				5.37	-0.001166	4.844	0.001215
	5.24	-0.002072	4.799	0.00899				5.34	-0.0006914	4.832	-0.013				5.33	-0.002393	4.811	0.004516				5.38	-0.002669	4.852	0.001181
	5.24	-0.002387	4.807	0.008932				5.34	-0.0008251	4.84	-0.013				5.34	-0.002376	4.819	0.00451				5.39	-0.001332	4.86	0.001147
	5.25	-0.002702	4.815	0.008873				5.35	-0.000453	4.848	-0.013				5.34	-0.002358	4.827	0.004504				5.4	8.734e-06	4.868	0.001113
	5.26	-0.003009	4.823	0.008814				5.36	-0.0002956	4.856	-0.013				5.35	-0.0008545	4.835	0.004497				5.4	0.0002318	4.876	0.001079
	5.27	-0.001862	4.831	0.008755				5.37	-0.0002981	4.864	-0.013				5.36	-0.0006753	4.843	0.00449				5.41	-0.0002063	4.884	0.001046
	5.28	-0.002003	4.839	0.008696				5.38	-0.0003007	4.872	-0.013				5.37	-0.0006273	4.851	0.004483				5.42	-0.0006443	4.892	0.001013
	5.29	-0.002144	4.847	0.008638				5.39	-0.0009148	4.879	-0.013				5.38	-0.0006448	4.858	0.004477				5.43	-0.001569	4.9	0.0009795
	5.29	-0.003197	4.855	0.008579				5.4	-0.0008349	4.887	-0.013				5.39	-0.0006623	4.866	0.004471				5.44	-0.0017	4.908	0.0009465
	5.3	-0.003013	4.863	0.008521				5.4	-0.0008896	4.895	-0.013				5.4	-0.001151	4.874	0.004465				5.45	-0.0009251	4.915	0.0009138
	5.31	-0.002592	4.87	0.008463				5.41	-0.0009443	4.903	-0.013				5.4	-0.001639	4.882	0.004459				5.45	-0.0007324	4.923	0.0008813
	5.32	-0.0009669	4.878	0.008405				5.42	-0.001252	4.911	-0.013				5.41	-0.002706	4.89	0.004453				5.46	-0.0005397	4.931	0.0008489
	5.33	-0.0009318	4.886	0.008347				5.43	-0.0006067	4.919	-0.013				5.42	-0.001632	4.898	0.004446				5.47	-0.0002333	4.939	0.0008167
	5.34	-0.0001498	4.894	0.00829				5.44	-0.0004871	4.927	-0.013				5.43	-0.001871	4.906	0.004439				5.48	-0.0002429	4.947	0.0007847
	5.34	-0.000224	4.902	0.008233				5.45	-0.0003676	4.935	-0.013				5.44	-0.00211	4.914	0.004432				5.49	-0.0002524	4.955	0.0007529
	5.35	-0.0002982	4.91	0.008177				5.45	-8.601e-05	4.943	-0.013				5.45	-0.00272	4.922	0.004426				5.5	-0.0005474	4.963	0.0007214
	5.36	-0.0007533	4.918	0.00812				5.46	1.347e-05	4.951	-0.013				5.45	-0.002574	4.93	0.00442				5.5	0.0005172	4.971	0.00069
	5.37	-0.001208	4.926	0.008065				5.47	-0.0004677	4.958	-0.013				5.46	-0.002059	4.937	0.004416				5.51	0.0008949	4.979	0.0006588
	5.38	-0.00146	4.934	0.00801				5.48	-0.0009489	4.966	-0.013				5.47	-0.001866	4.945	0.004411				5.52	0.0001622	4.987	0.0006279
	5.39	-0.002329	4.942	0.007955				5.49	-0.002031	4.974	-0.013				5.48	-0.001674	4.953	0.004406				5.53	-0.0005706	4.994	0.0005971
	5.4	-0.003198	4.949	0.0079				5.5	-0.001085	4.982	-0.013				5.49	-0.0019	4.961	0.0044				5.54	-9.387e-05	5.002	0.0005666
	5.4	-0.004897	4.957	0.007846				5.5	-0.0006356	4.99	-0.013				5.5	-0.002125	4.969	0.004394				5.55	0.0001514	5.01	0.0005363
	5.41	-0.003447	4.965	0.007793				5.51	-0.0006042	4.998	-0.013				5.5	-0.003017	4.977	0.004387				5.56	0.0003967	5.018	0.0005062
	5.42	-0.001213	4.973	0.00774				5.52	-0.001168	5.006	-0.013				5.51	-0.002728	4.985	0.00438				5.56	0.001407	5.026	0.0004764
	5.43	-0.0006744	4.981	0.007687				5.53	-0.001731	5.014	-0.013				5.52	-0.001634	4.993	0.004373				5.57	0.001894	5.034	0.0004467
	5.44	-0.0001358	4.989	0.007635				5.54	-0.001561	5.022	-0.013				5.53	-0.001232	5.001	0.004367				5.58	0.00202	5.042	0.0004173
	5.45	-8.887e-05	4.997	0.007583				5.55	-0.00139	5.029	-0.013				5.54	-0.001122	5.008	0.004361				5.59	0.001967	5.05	0.0003881
	5.45	-0.0006087	5.005	0.007532				5.56	-0.001032	5.037	-0.013				5.55	-0.001885	5.016	0.004355				5.6	0.001914	5.058	0.0003591
	5.46	-0.001129	5.013	0.007481				5.56	-0.0009621	5.045	-0.013				5.56	-0.002647	5.024	0.004349				5.61	0.001019	5.065	0.0003303
	5.47	-0.002215	5.02	0.00743				5.57	-0.0009151	5.053	-0.013				5.56	-0.0008839	5.032	0.004343				5.61	-0.001056	5.073	0.0003018
	5.48	-0.002779	5.028	0.00738				5.58	-0.0013	5.061	-0.013				5.57	-0.000921	5.04	0.004336				5.62	-0.0005262	5.081	0.0002734
	5.49	-0.001903	5.036	0.007329				5.59	-0.001686	5.069	-0.013				5.58	-0.000958	5.048	0.004329				5.63	0.001412	5.089	0.0002453
	5.5	-0.001299	5.044	0.00728				5.6	-0.002506	5.077	-0.013				5.59	-0.00136	5.056	0.004322				5.64	0.001456	5.097	0.0002174
	5.5	-0.0009761	5.052	0.00723				5.61	-0.002607	5.085	-0.013				5.6	-0.001038	5.064	0.004315				5.65	0.00129	5.105	0.0001896
	5.51	-0.001025	5.06	0.007181				5.61	-0.001731	5.093	-0.013				5.61	-0.0007147	5.072	0.00431				5.66	0.001123	5.113	0.0001621
	5.52	-0.001074	5.068	0.007132				5.62	-0.001319	5.101	-0.013				5.61	-0.0006426	5.08	0.004305				5.66	0.001964	5.121	0.0001347
	5.53	-0.002041	5.076	0.007083				5.63	-0.001202	5.108	-0.013				5.62	-0.0006392	5.087	0.0043				5.67	0.001981	5.129	0.0001076
	5.54	-0.00261	5.084	0.007034				5.64	-0.001085	5.116	-0.013				5.63	-0.0006358	5.095	0.004294				5.68	0.0006066	5.137	8.058e-05
	5.55	-0.00303	5.092	0.006986				5.65	-0.0007636	5.124	-0.013				5.64	-0.00026	5.103	0.004288				5.69	-0.0007678	5.144	5.377e-05
	5.56	-0.003611	5.099	0.006938				5.66	-0.0007031	5.132	-0.013				5.65	-0.0001291	5.111	0.004282				5.7	-0.0002614	5.152	2.714e-05
	5.56	-0.004858	5.107	0.00689				5.66	-0.001382	5.14	-0.013				5.66	0.0003888	5.119	0.004275				5.71	-0.0001082	5.16	6.924e-07
	5.57	-0.003634	5.115	0.006842				5.67	-0.002062	5.148	-0.013				5.66	0.0004185	5.127	0.004268				5.72	4.497e-05	5.168	-2.558e-05
	5.58	-0.003383	5.123	0.006795				5.68	-0.001414	5.156	-0.012				5.67	0.0004482	5.135	0.004262				5.72	0.0009805	5.176	-5.168e-05
	5.59	-0.003132	5.131	0.006747				5.69	-0.000596	5.164	-0.012				5.68	0.0008764	5.143	0.004255				5.73	0.001121	5.184	-7.761e-05
	5.6	-0.001649	5.139	0.0067				5.7	-0.0005198	5.172	-0.012				5.69	0.001312	5.151	0.004248				5.74	0.000891	5.192	-0.0001034
	5.61	-0.001573	5.147	0.006653				5.71	-0.000601	5.179	-0.012				5.7	0.001352	5.158	0.004241				5.75	0.000661	5.2	-0.0001289
	5.61	-0.001717	5.155	0.006606				5.72	-0.0006822	5.187	-0.012				5.71	0.001297	5.166	0.004234				5.76	0.001278	5.208	-0.0001543
	5.62	-0.001862	5.163	0.00656				5.72	-0.0008881	5.195	-0.012				5.72	0.001242	5.174	0.004227				5.77	0.001573	5.215	-0.0001796
	5.63	-0.001002	5.17	0.006513				5.73	-0.0009203	5.203	-0.012				5.72	0.0004067	5.182	0.004219				5.77	0.001252	5.223	-0.0002046
	5.64	-0.0006582	5.178	0.006467				5.74	-0.0009524	5.211	-0.012				5.73	0.0003468	5.19	0.004211				5.78	0.0009311	5.231	-0.0002295
	5.65	-0.001268	5.186	0.00642				5.75	-0.001546	5.219	-0.012				5.74	0.0002868	5.198	0.004203				5.79	0.0009039	5.239	-0.0002541
	5.66	-0.001878	5.194	0.006374				5.76	-0.0005271	5.227	-0.012				5.75	-0.0007949	5.206	0.004195				5.8	0.0008768	5.247	-0.0002786
	5.66	-0.002475	5.202	0.006328				5.77	-0.0005092	5.235	-0.012				5.76	-0.0006874	5.214	0.004189				5.81	0.0006026	5.255	-0.000303
	5.67	-0.00375	5.21	0.006282				5.77	-0.0005592	5.243	-0.012				5.77	-0.0005799	5.222	0.004183				5.82	0.0003284	5.263	-0.0003271
	5.68	-0.003464	5.218	0.006237				5.78	-0.0006093	5.251	-0.012				5.77	0.000271	5.23	0.004177				5.82	-0.0006238	5.271	-0.0003511
	5.69	-0.001028	5.226	0.006191				5.79	0.0002318	5.258	-0.012				5.78	0.0003345	5.237	0.00417				5.83	-0.001466	5.279	-0.0003749
	5.7	-1.788e-05	5.234	0.006146				5.8	0.0003862	5.266	-0.012				5.79	-3.64e-06	5.245	0.004162				5.84	-0.001698	5.287	-0.0003985
	5.71	-0.0002642	5.242	0.0061				5.81	-3.114e-05	5.274	-0.012				5.8	-0.0003417	5.253	0.004154				5.85	-0.002077	5.294	-0.0004219
	5.72	-0.0005104	5.249	0.006055				5.82	-0.0004485	5.282	-0.012				5.81	-0.0002651	5.261	0.004145				5.86	-0.001129	5.302	-0.0004452
	5.72	-0.002013	5.257	0.00601				5.82	-0.00158	5.29	-0.012				5.82	-0.0001939	5.269	0.004135				5.87	-0.0004675	5.31	-0.0004683
	5.73	-0.00455	5.265	0.005965				5.83	-0.00211	5.298	-0.012				5.82	-0.0002867	5.277	0.004125				5.88	0.0001941	5.318	-0.0004912
	5.74	-0.002954	5.273	0.00592				5.84	-0.001345	5.306	-0.012				5.83	-0.0003796	5.285	0.004116				5.88	0.0004217	5.326	-0.000514
	5.75	-0.001359	5.281	0.005875				5.85	-0.0005807	5.314	-0.012				5.84	-0.0006399	5.293	0.004108				5.89	0.0003535	5.334	-0.0005366
	5.76	-0.001429	5.289	0.005831				5.86	-0.0003926	5.322	-0.012				5.85	-0.0007109	5.301	0.004099				5.9	0.0002854	5.342	-0.000559
	5.77	-0.0015	5.297	0.005786				5.87	-0.0002062	5.329	-0.012				5.86	-0.000782	5.308	0.004091				5.91	0.002	5.35	-0.0005812
	5.77	-0.00243	5.305	0.005742				5.88	-0.000385	5.337	-0.012				5.87	-0.0008993	5.316	0.004082				5.92	0.002142	5.358	-0.0006033
	5.78	-0.002448	5.313	0.005697				5.88	-0.0005637	5.345	-0.012				5.88	-0.001017	5.324	0.004073				5.93	0.001464	5.365	-0.0006251
	5.79	-0.002466	5.32	0.005653				5.89	-0.001088	5.353	-0.012				5.88	-0.00204	5.332	0.004064				5.93	0.0007848	5.373	-0.0006468
	5.8	-0.003502	5.328	0.005609				5.9	-0.0003123	5.361	-0.012				5.89	-0.0008997	5.34	0.004054				5.94	-0.0007155	5.381	-0.0006684
	5.81	-0.002493	5.336	0.005565				5.91	-0.000209	5.369	-0.012				5.9	-0.0003747	5.348	0.004045				5.95	-0.0004227	5.389	-0.0006897
	5.82	-0.001581	5.344	0.005521				5.92	-0.0003402	5.377	-0.011				5.91	-0.000676	5.356	0.004036				5.96	0.000363	5.397	-0.0007108
	5.82	-0.0007591	5.352	0.005478				5.93	-0.0004715	5.385	-0.011				5.92	-0.0009773	5.364	0.004027				5.97	0.0003737	5.405	-0.0007318
	5.83	-0.0003976	5.36	0.005434				5.93	-0.0009924	5.393	-0.011				5.93	-0.0008339	5.372	0.004018				5.98	0.0003843	5.413	-0.0007526
	5.84	-0.000255	5.368	0.005391				5.94	-0.001513	5.401	-0.011				5.93	-0.0009614	5.38	0.004008				5.98	0.0007364	5.421	-0.0007732
	5.85	-0.000235	5.376	0.005347				5.95	-0.0009565	5.408	-0.011				5.94	-0.001089	5.387	0.003999				5.99	0.0009481	5.429	-0.0007935
	5.86	-0.0002763	5.384	0.005304				5.96	-0.0006873	5.416	-0.011				5.95	-0.001655	5.395	0.003989				6	0.0007908	5.437	-0.0008137
	5.87	-0.0003177	5.392	0.005261				5.97	-0.000418	5.424	-0.011				5.96	7.761e-05	5.403	0.00398				6.01	0.0006335	5.444	-0.0008338
	5.88	-0.000367	5.399	0.005218				5.98	-0.0006176	5.432	-0.011				5.97	0.0001514	5.411	0.00397				6.02	0.001024	5.452	-0.0008536
	5.88	-0.001397	5.407	0.005175				5.98	-0.0008171	5.44	-0.011				5.98	7.402e-05	5.419	0.003962				6.03	0.001827	5.46	-0.0008732
	5.89	-0.002139	5.415	0.005133				5.99	-0.001284	5.448	-0.011				5.98	-3.307e-06	5.427	0.003954				6.04	0.00173	5.468	-0.0008927
	5.9	-0.002388	5.423	0.00509				6	-0.00214	5.456	-0.011				5.99	-0.001169	5.435	0.003946				6.04	0.001632	5.476	-0.000912
	5.91	-0.002637	5.431	0.005048				6.01	-0.000758	5.464	-0.011				6	-0.001285	5.443	0.003937				6.05	0.0008011	5.484	-0.0009311
	5.92	-0.003424	5.439	0.005005				6.02	-0.0002088	5.472	-0.011				6.01	-0.0008265	5.451	0.003928				6.06	-0.0005928	5.492	-0.0009501
	5.93	-0.002992	5.447	0.004963				6.03	-0.0001362	5.479	-0.011				6.02	-0.0008147	5.458	0.003918				6.07	0.0005145	5.5	-0.0009689
	5.93	-0.001128	5.455	0.004921				6.04	-5.608e-05	5.487	-0.011				6.03	-0.0008185	5.466	0.003908				6.08	0.001345	5.508	-0.0009875
	5.94	-0.001192	5.463	0.004879				6.04	0.0001259	5.495	-0.011				6.04	-0.0008224	5.474	0.003898				6.09	0.00154	5.515	-0.001006
	5.95	-0.001257	5.47	0.004837				6.05	0.0004174	5.503	-0.011				6.04	-0.001249	5.482	0.003887				6.09	0.00112	5.523	-0.001024
	5.96	-0.001424	5.478	0.004795				6.06	0.0004037	5.511	-0.011				6.05	-0.001517	5.49	0.003878				6.1	0.0006998	5.531	-0.001042
	5.97	-0.001695	5.486	0.004753				6.07	0.00039	5.519	-0.011				6.06	-0.001786	5.498	0.003869				6.11	0.001273	5.539	-0.00106
	5.98	-0.003068	5.494	0.004712				6.08	-0.0007602	5.527	-0.011				6.07	0.0005449	5.506	0.00386				6.12	0.001788	5.547	-0.001078
	5.98	-0.004441	5.502	0.00467				6.09	-0.000154	5.535	-0.011				6.08	0.000361	5.514	0.003851				6.13	0.001997	5.555	-0.001096
	5.99	-0.00455	5.51	0.004629				6.09	-1.466e-05	5.543	-0.01				6.09	0.0001771	5.522	0.003841				6.14	0.00207	5.563	-0.001114
	6	-0.002015	5.518	0.004588				6.1	0.0001246	5.551	-0.01				6.09	-0.0005911	5.53	0.00383				6.14	0.00148	5.571	-0.001131
	6.01	-0.00205	5.526	0.004546				6.11	-0.0002699	5.558	-0.01				6.1	-0.0009071	5.537	0.00382				6.15	0.0008904	5.579	-0.001148
	6.02	-0.002085	5.534	0.004505				6.12	-0.0006645	5.566	-0.01				6.11	-4.738e-05	5.545	0.003809				6.16	0.0009722	5.587	-0.001165
	6.03	-0.003228	5.542	0.004464				6.13	-0.001709	5.574	-0.01				6.12	-0.0001084	5.553	0.003799				6.17	0.0009629	5.594	-0.001182
	6.04	-0.003267	5.549	0.004423				6.14	-0.0009619	5.582	-0.01				6.13	-0.0001694	5.561	0.003789				6.18	0.0009537	5.602	-0.001199
	6.04	-0.000346	5.557	0.004383				6.14	0.0004679	5.59	-0.01				6.14	-0.0002926	5.569	0.00378				6.19	-0.0001511	5.61	-0.001216
	6.05	-0.0004053	5.565	0.004342				6.15	0.0001684	5.598	-0.01				6.14	-0.000202	5.577	0.003772				6.2	0.0003942	5.618	-0.001232
	6.06	-0.0004646	5.573	0.004301				6.16	-0.000131	5.606	-0.01				6.15	-0.0003272	5.585	0.003763				6.2	0.0006441	5.626	-0.001249
	6.07	-0.001072	5.581	0.004261				6.17	-0.000946	5.614	-0.01				6.16	-0.0004524	5.593	0.003753				6.21	0.0008941	5.634	-0.001265
	6.08	-0.00112	5.589	0.00422				6.18	-0.0007124	5.622	-0.009949				6.17	-0.0007341	5.601	0.003744				6.22	0.001888	5.642	-0.001281
	6.09	-0.001167	5.597	0.00418				6.19	-0.0004918	5.629	-0.009895				6.18	-0.001183	5.608	0.003734				6.23	0.002142	5.65	-0.001297
	6.09	-0.001992	5.605	0.00414				6.2	-0.0005531	5.637	-0.009839				6.19	-0.0005048	5.616	0.003723				6.24	0.002207	5.658	-0.001313
	6.1	-0.002262	5.613	0.0041				6.2	-0.0006144	5.645	-0.009783				6.2	-0.0002426	5.624	0.003712				6.25	0.00106	5.666	-0.001329
	6.11	-0.002492	5.62	0.00406				6.21	-0.002058	5.653	-0.009727				6.2	-0.0001491	5.632	0.003702				6.25	-8.787e-05	5.673	-0.001344
	6.12	-0.002722	5.628	0.00402				6.22	-0.002317	5.661	-0.009671				6.21	-0.0002779	5.64	0.003692				6.26	0.0007584	5.681	-0.00136
	6.13	-0.00362	5.636	0.003981				6.23	-0.001542	5.669	-0.009616				6.22	-0.0004067	5.648	0.003682				6.27	0.0005446	5.689	-0.001375
	6.14	-0.001328	5.644	0.003941				6.24	-0.0006169	5.677	-0.009561				6.23	-0.0001531	5.656	0.003672				6.28	0.0003308	5.697	-0.00139
	6.14	-0.0007249	5.652	0.003902				6.25	-0.000754	5.685	-0.009506				6.24	3.629e-05	5.664	0.003661				6.29	-0.0002232	5.705	-0.001405
	6.15	-0.000749	5.66	0.003863				6.25	-0.0008911	5.693	-0.00945				6.25	-6.386e-05	5.672	0.003648				6.3	0.0003147	5.713	-0.00142
	6.16	-0.0007731	5.668	0.003824				6.26	-0.002972	5.701	-0.009394				6.25	-0.000164	5.68	0.003636				6.3	0.0005473	5.721	-0.001435
	6.17	-0.001174	5.676	0.003786				6.27	-0.001948	5.708	-0.009337				6.26	-0.001005	5.687	0.003623				6.31	0.0007798	5.729	-0.00145
	6.18	-0.001743	5.684	0.003747				6.28	-0.001602	5.716	-0.009279				6.27	-0.0005868	5.695	0.003609				6.32	0.001015	5.737	-0.001464
	6.19	-0.002312	5.692	0.003709				6.29	-0.001255	5.724	-0.009221				6.28	-0.0004798	5.703	0.003597				6.33	0.0007727	5.744	-0.001479
	6.2	-0.002709	5.699	0.003671				6.3	-0.0009636	5.732	-0.009162				6.29	-0.0007094	5.711	0.003586				6.34	0.0005305	5.752	-0.001493
	6.2	-0.00204	5.707	0.003633				6.3	-0.0005973	5.74	-0.009105				6.3	-0.0009389	5.719	0.003575				6.35	-0.000449	5.76	-0.001507
	6.21	-0.001292	5.715	0.003596				6.31	-8.122e-05	5.748	-0.009047				6.3	-0.0009502	5.727	0.003564				6.36	-0.0003453	5.768	-0.001521
	6.22	-0.0006238	5.723	0.003558				6.32	0.0004128	5.756	-0.008989				6.31	-0.0006913	5.735	0.003552				6.36	0.001233	5.776	-0.001535
	6.23	-0.0003477	5.731	0.003521				6.33	0.0003238	5.764	-0.008932				6.32	-0.0007773	5.743	0.00354				6.37	0.001919	5.784	-0.001549
	6.24	-0.0006309	5.739	0.003484				6.34	0.0002348	5.772	-0.008874				6.33	-0.0008633	5.751	0.003527				6.38	0.001132	5.792	-0.001563
	6.25	-0.0009141	5.747	0.003447				6.35	-0.003074	5.779	-0.008815				6.34	-0.0009699	5.758	0.003514				6.39	0.0003447	5.8	-0.001577
	6.25	-0.0004314	5.755	0.00341				6.36	-0.003145	5.787	-0.008757				6.35	-0.0004534	5.766	0.003502				6.4	-0.0008833	5.808	-0.001591
	6.26	-0.0002006	5.763	0.003374				6.36	-0.002342	5.795	-0.008698				6.36	-0.0003899	5.774	0.00349				6.41	-0.0005517	5.816	-0.001604
	6.27	-0.0005526	5.77	0.003338				6.37	-0.00154	5.803	-0.008639				6.36	-0.0004424	5.782	0.003478				6.41	0.0006487	5.823	-0.001618
	6.28	-0.0009046	5.778	0.003301				6.38	-0.0008814	5.811	-0.008581				6.37	-0.0004949	5.79	0.003467				6.42	0.001288	5.831	-0.001631
	6.29	-0.0006362	5.786	0.003265				6.39	-0.001186	5.819	-0.008522				6.38	-0.0006635	5.798	0.003456				6.43	0.001458	5.839	-0.001645
	6.3	-0.0009513	5.794	0.00323				6.4	-0.001491	5.827	-0.008463				6.39	-0.0008113	5.806	0.003443				6.44	0.001448	5.847	-0.001658
	6.3	-0.001266	5.802	0.003194				6.41	-0.002152	5.835	-0.008405				6.4	-0.0006856	5.814	0.00343				6.45	0.001438	5.855	-0.001671
	6.31	-0.002821	5.81	0.003158				6.41	-0.001176	5.843	-0.008346				6.41	-0.0009141	5.822	0.003417				6.46	0.0001418	5.863	-0.001684
	6.32	-0.003478	5.818	0.003122				6.42	0.0006646	5.851	-0.008287				6.41	-0.001143	5.83	0.003405				6.46	1.947e-05	5.871	-0.001697
	6.33	-0.003886	5.826	0.003087				6.43	0.0007281	5.858	-0.008228				6.42	0.0003958	5.837	0.003393				6.47	-0.0001029	5.879	-0.00171
	6.34	-0.004154	5.834	0.003051				6.44	0.0007917	5.866	-0.00817				6.43	0.0002925	5.845	0.003381				6.48	-0.0008938	5.887	-0.001723
	6.35	-0.003193	5.842	0.003016				6.45	-1.432e-05	5.874	-0.008111				6.44	0.0001893	5.853	0.00337				6.49	-0.0005987	5.894	-0.001736
	6.36	-0.00288	5.849	0.002981				6.46	-0.0008203	5.882	-0.008052				6.45	-0.0001647	5.861	0.003359				6.5	-0.0001138	5.902	-0.001748
	6.36	-0.002736	5.857	0.002946				6.46	-0.002564	5.89	-0.007994				6.46	-0.0003545	5.869	0.003347				6.51	0.000371	5.91	-0.001761
	6.37	-0.002592	5.865	0.002911				6.47	-0.002843	5.898	-0.007936				6.46	-0.0005444	5.877	0.003336				6.51	0.0005248	5.918	-0.001773
	6.38	-0.002293	5.873	0.002876				6.48	-0.001708	5.906	-0.007879				6.47	-0.001209	5.885	0.003324				6.52	0.001056	5.926	-0.001786
	6.39	-0.00218	5.881	0.002841				6.49	-0.001318	5.914	-0.00782				6.48	-0.001103	5.893	0.003311				6.53	0.001167	5.934	-0.001798
	6.4	-0.002067	5.889	0.002806				6.5	-0.0007253	5.922	-0.007761				6.49	-0.001031	5.901	0.003299				6.54	0.001214	5.942	-0.00181
	6.41	-0.001917	5.897	0.002772				6.51	0.001404	5.929	-0.007702				6.5	-0.001066	5.908	0.003287				6.55	0.001034	5.95	-0.001822
	6.41	-0.001768	5.905	0.002738				6.51	0.001104	5.937	-0.007643				6.51	-0.001101	5.916	0.003275				6.56	0.000855	5.958	-0.001834
	6.42	-0.0008354	5.913	0.002703				6.52	0.000803	5.945	-0.007584				6.51	-0.001525	5.924	0.003264				6.57	0.001753	5.966	-0.001846
	6.43	-0.001132	5.92	0.002669				6.53	0.0001795	5.953	-0.007526				6.52	-0.001253	5.932	0.003253				6.57	0.001873	5.973	-0.001858
	6.44	-0.001428	5.928	0.002635				6.54	0.0002043	5.961	-0.007469				6.53	-0.0007119	5.94	0.003241				6.58	0.001993	5.981	-0.001869
	6.45	-0.002601	5.936	0.002601				6.55	1.521e-05	5.969	-0.007411				6.54	-0.0009607	5.948	0.003229				6.59	0.002569	5.989	-0.001881
	6.46	-0.003146	5.944	0.002568				6.56	-0.0001739	5.977	-0.007353				6.55	-0.001209	5.956	0.003216				6.6	0.00257	5.997	-0.001893
	6.46	-0.002158	5.952	0.002534				6.57	-0.0005831	5.985	-0.007295				6.56	-0.001455	5.964	0.003203				6.61	0.00257	6.005	-0.001904
	6.47	-0.002237	5.96	0.002501				6.57	-0.001495	5.993	-0.007236				6.57	-0.001033	5.972	0.003189				6.62	-0.001546	6.013	-0.001915
	6.48	-0.002317	5.968	0.002467				6.58	-0.0005795	6.001	-0.007179				6.57	-0.0004681	5.98	0.003176				6.62	-0.002072	6.021	-0.001926
	6.49	-0.002875	5.976	0.002434				6.59	-0.0007293	6.008	-0.007121				6.58	-0.0002899	5.987	0.003163				6.63	-0.0009237	6.029	-0.001938
	6.5	-0.002877	5.984	0.002401				6.6	-0.000879	6.016	-0.007064				6.59	-0.0006225	5.995	0.003151				6.64	-0.0007477	6.037	-0.001949
	6.51	-0.002941	5.992	0.002368				6.61	-0.001609	6.024	-0.007008				6.6	-0.000955	6.003	0.003139				6.65	-0.0007354	6.044	-0.00196
	6.51	-0.002846	5.999	0.002335				6.62	-0.001924	6.032	-0.006952				6.61	-0.001276	6.011	0.003126				6.66	-0.0007231	6.052	-0.00197
	6.52	-0.002866	6.007	0.002303				6.62	-0.0003335	6.04	-0.006897				6.62	-0.001018	6.019	0.003112				6.67	-2.934e-05	6.06	-0.001981
	6.53	-0.002887	6.015	0.00227				6.63	0.0006444	6.048	-0.006841				6.62	-0.0007674	6.027	0.003099				6.67	0.0005018	6.068	-0.001992
	6.54	-0.00228	6.023	0.002238				6.64	0.00141	6.056	-0.006784				6.63	0.0008032	6.035	0.003085				6.68	0.0007675	6.076	-0.002002
	6.55	-0.002088	6.031	0.002206				6.65	0.001581	6.064	-0.006726				6.64	0.0005561	6.043	0.003071				6.69	0.001033	6.084	-0.002013
	6.56	-0.002359	6.039	0.002174				6.66	0.001496	6.072	-0.00667				6.65	0.000309	6.051	0.003059				6.7	0.001394	6.092	-0.002023
	6.57	-0.00263	6.047	0.002142				6.67	0.001412	6.079	-0.006614				6.66	-0.0003052	6.058	0.003046				6.71	0.001755	6.1	-0.002033
	6.57	1.198e-05	6.055	0.00211				6.67	0.0003016	6.087	-0.006559				6.67	0.0001254	6.066	0.003034				6.72	0.001299	6.108	-0.002043
	6.58	0.0004871	6.063	0.002078				6.68	0.0002288	6.095	-0.006504				6.67	0.00117	6.074	0.003022				6.73	0.0008428	6.116	-0.002053
	6.59	0.0007067	6.07	0.002047				6.69	0.000468	6.103	-0.00645				6.68	0.001453	6.082	0.003009				6.73	-0.0002323	6.123	-0.002062
	6.6	-0.0005591	6.078	0.002016				6.7	0.0007072	6.111	-0.006396				6.69	0.0006993	6.09	0.002995				6.74	-0.0009691	6.131	-0.002072
	6.61	-0.001825	6.086	0.001985				6.71	0.0003797	6.119	-0.006342				6.7	-5.485e-05	6.098	0.00298				6.75	-0.0005879	6.139	-0.002081
	6.62	-0.002511	6.094	0.001954				6.72	5.225e-05	6.127	-0.006287				6.71	-0.0005388	6.106	0.002965				6.76	-0.0002067	6.147	-0.002091
	6.62	-0.002043	6.102	0.001924				6.73	-0.0009615	6.135	-0.006232				6.72	-0.001096	6.114	0.00295				6.77	0.0002186	6.155	-0.0021
	6.63	-0.001844	6.11	0.001894				6.73	-0.002307	6.143	-0.006178				6.73	-0.001654	6.122	0.002936				6.78	0.000234	6.163	-0.002109
	6.64	-0.001645	6.118	0.001864				6.74	-0.001836	6.151	-0.006123				6.73	-0.00158	6.13	0.002923				6.78	0.0001378	6.171	-0.002118
	6.65	-0.001584	6.126	0.001834				6.75	-0.0009398	6.158	-0.006069				6.74	-0.0008726	6.137	0.00291				6.79	4.161e-05	6.179	-0.002127
	6.66	-0.001874	6.134	0.001804				6.76	-3.17e-05	6.166	-0.006016				6.75	-0.000165	6.145	0.002897				6.8	0.001306	6.187	-0.002136
	6.67	-0.002164	6.142	0.001775				6.77	0.0004295	6.174	-0.005963				6.76	0.0004746	6.153	0.002883				6.81	0.001858	6.194	-0.002144
	6.67	-0.002208	6.149	0.001746				6.78	0.0005202	6.182	-0.005911				6.77	0.0006731	6.161	0.002869				6.82	0.002302	6.202	-0.002153
	6.68	0.0009191	6.157	0.001717				6.78	0.0003105	6.19	-0.005859				6.78	0.0008717	6.169	0.002854				6.83	0.00231	6.21	-0.002161
	6.69	0.002259	6.165	0.001688				6.79	0.0001009	6.198	-0.005806				6.78	0.0004756	6.177	0.002839				6.83	0.001825	6.218	-0.00217
	6.7	0.002024	6.173	0.00166				6.8	-0.001509	6.206	-0.005754				6.79	7.946e-05	6.185	0.002824				6.84	0.00134	6.226	-0.002178
	6.71	0.00179	6.181	0.001632				6.81	-0.001218	6.214	-0.005702				6.8	-0.0009659	6.193	0.002811				6.85	0.002273	6.234	-0.002186
	6.72	-1.929e-05	6.189	0.001604				6.82	-0.001286	6.222	-0.00565				6.81	-0.0009902	6.201	0.002798				6.86	0.003206	6.242	-0.002194
	6.73	-0.002159	6.197	0.001576				6.83	-0.001354	6.229	-0.005599				6.82	-0.0005379	6.208	0.002785				6.87	0.003451	6.25	-0.002203
	6.73	-0.002719	6.205	0.001548				6.83	-0.00193	6.237	-0.005548				6.83	-8.558e-05	6.216	0.002772				6.88	0.003496	6.258	-0.002211
	6.74	-0.002672	6.213	0.001521				6.84	-0.002281	6.245	-0.005497				6.83	-2.421e-05	6.224	0.002758				6.89	0.003403	6.266	-0.002218
	6.75	-0.001608	6.22	0.001493				6.85	-0.002226	6.253	-0.005448				6.84	0.0008567	6.232	0.002743				6.89	0.00331	6.273	-0.002226
	6.76	-0.001709	6.228	0.001466				6.86	-0.001178	6.261	-0.005399				6.85	0.0006864	6.24	0.002728				6.9	0.0006546	6.281	-0.002234
	6.77	-0.001811	6.236	0.001439				6.87	-0.0008637	6.269	-0.005349				6.86	0.0005162	6.248	0.002713				6.91	0.000475	6.289	-0.002242
	6.78	-0.002027	6.244	0.001412				6.88	-0.001522	6.277	-0.005299				6.87	7.997e-05	6.256	0.002697				6.92	0.00108	6.297	-0.00225
	6.78	-0.002322	6.252	0.001385				6.89	-0.00218	6.285	-0.005249				6.88	-0.0007406	6.264	0.002682				6.93	0.001334	6.305	-0.002257
	6.79	-0.001885	6.26	0.001358				6.89	-0.002002	6.293	-0.0052				6.89	-0.001101	6.272	0.002667				6.94	0.001172	6.313	-0.002265
	6.8	-0.002447	6.268	0.001332				6.9	-0.002061	6.301	-0.005153				6.89	-0.00101	6.28	0.002651				6.94	0.001011	6.321	-0.002272
	6.81	-0.003009	6.276	0.001305				6.91	-0.002121	6.308	-0.005106				6.9	-0.001144	6.287	0.002636				6.95	0.0006662	6.329	-0.00228
	6.82	-0.005322	6.284	0.001279				6.92	-0.0002536	6.316	-0.005058				6.91	-0.001278	6.295	0.00262				6.96	0.0003215	6.337	-0.002287
	6.83	-0.004974	6.292	0.001253				6.93	-0.0004191	6.324	-0.005011				6.92	-0.0003344	6.303	0.002604				6.97	-0.001042	6.344	-0.002294
	6.83	-0.002922	6.299	0.001227				6.94	-0.0005846	6.332	-0.004963				6.93	0.001156	6.311	0.002587				6.98	-5.869e-05	6.352	-0.002301
	6.84	-0.003124	6.307	0.001201				6.94	-0.001455	6.34	-0.004915				6.94	0.001027	6.319	0.002571				6.99	-4.425e-05	6.36	-0.002308
	6.85	-0.003327	6.315	0.001175				6.95	-0.001239	6.348	-0.004867				6.94	0.0008975	6.327	0.002555				6.99	-0.0001621	6.368	-0.002315
	6.86	-0.003908	6.323	0.001149				6.96	-0.001084	6.356	-0.004821				6.95	0.0005875	6.335	0.00254				7	-0.0002799	6.376	-0.002322
	6.87	-0.004895	6.331	0.001124				6.97	-0.0009284	6.364	-0.004774				6.96	-0.001678	6.343	0.002525				7.01	0.0002384	6.384	-0.002329
	6.88	-0.003015	6.339	0.001099				6.98	-0.0008656	6.372	-0.004729				6.97	-0.00152	6.351	0.00251				7.02	0.0002803	6.392	-0.002336
	6.89	-0.002601	6.347	0.001073				6.99	-0.0008027	6.379	-0.004683				6.98	-0.001361	6.358	0.002496				7.03	0.0003223	6.4	-0.002342
	6.89	-0.001911	6.355	0.001049				6.99	-0.0008934	6.387	-0.004639				6.99	-0.0001583	6.366	0.002482				7.04	0.002094	6.408	-0.002349
	6.9	-0.001897	6.363	0.001024				7	-0.000984	6.395	-0.004594				6.99	0.0006907	6.374	0.002467				7.05	0.002192	6.416	-0.002355
	6.91	-0.001991	6.37	0.0009993				7.01	-0.00142	6.403	-0.004549				7	0.0005281	6.382	0.002452				7.05	0.002178	6.423	-0.002361
	6.92	-0.002085	6.378	0.0009749				7.02	-0.002389	6.411	-0.004503				7.01	0.0003656	6.39	0.002437				7.06	0.002163	6.431	-0.002367
	6.93	-0.002288	6.386	0.0009508				7.03	-0.00291	6.419	-0.004458				7.02	-0.0002648	6.398	0.002422				7.07	0.002304	6.439	-0.002373
	6.94	-0.003347	6.394	0.0009268				7.04	-0.003089	6.427	-0.004414				7.03	-0.0007562	6.406	0.002408				7.08	0.002038	6.447	-0.002378
	6.94	-0.003958	6.402	0.0009031				7.05	-0.001299	6.435	-0.004371				7.04	-0.000181	6.414	0.002395				7.09	0.001773	6.455	-0.002384
	6.95	-0.004569	6.41	0.0008795				7.05	-0.001095	6.443	-0.004329				7.05	-3.795e-05	6.422	0.002382				7.1	0.001965	6.463	-0.002389
	6.96	-0.002291	6.418	0.0008562				7.06	-0.0005851	6.451	-0.004286				7.05	0.0001051	6.43	0.002368				7.1	0.002059	6.471	-0.002395
	6.97	-0.001622	6.426	0.0008331				7.07	0.0007852	6.458	-0.004245				7.06	0.0007299	6.437	0.002354				7.11	0.002105	6.479	-0.0024
	6.98	-0.0009522	6.434	0.0008103				7.08	0.001532	6.466	-0.004204				7.07	0.0009361	6.445	0.002339				7.12	0.001222	6.487	-0.002405
	6.99	-0.00178	6.442	0.0007877				7.09	0.001668	6.474	-0.004163				7.08	0.0007326	6.453	0.002323				7.13	0.0003384	6.494	-0.002409
	6.99	-0.002608	6.449	0.0007653				7.1	0.001264	6.482	-0.004121				7.09	0.0005291	6.461	0.002307				7.14	0.001023	6.502	-0.002414
	7	-0.005826	6.457	0.0007431				7.1	0.0008597	6.49	-0.004079				7.1	-8.416e-05	6.469	0.002292				7.15	0.001186	6.51	-0.002419
	7.01	-0.006558	6.465	0.0007213				7.11	-0.0009004	6.498	-0.004038				7.1	-0.0005627	6.477	0.002276				7.15	0.0009685	6.518	-0.002423
	7.02	-0.00432	6.473	0.0006996				7.12	-0.0006278	6.506	-0.003998				7.11	-0.0006905	6.485	0.002261				7.16	0.0007513	6.526	-0.002428
	7.03	-0.003555	6.481	0.0006783				7.13	-0.0005825	6.514	-0.003958				7.12	-0.0008183	6.493	0.002246				7.17	0.001938	6.534	-0.002432
	7.04	-0.003631	6.489	0.0006572				7.14	-0.0009657	6.522	-0.003918				7.13	1.35e-05	6.501	0.002231				7.18	0.002214	6.542	-0.002436
	7.05	-0.003707	6.497	0.0006363				7.15	-0.001349	6.529	-0.00388				7.14	0.0001699	6.508	0.002216				7.19	0.001941	6.55	-0.00244
	7.05	-0.004844	6.505	0.0006157				7.15	-0.002032	6.537	-0.003841				7.15	-5.418e-06	6.516	0.0022				7.2	0.001668	6.558	-0.002444
	7.06	-0.001563	6.513	0.0005954				7.16	-0.001848	6.545	-0.003801				7.15	-0.0001807	6.524	0.002185				7.21	0.0009786	6.566	-0.002448
	7.07	-0.0009816	6.521	0.0005754				7.17	-0.001945	6.553	-0.003761				7.16	-0.000588	6.532	0.002168				7.21	0.0008763	6.573	-0.002451
	7.08	-0.0003998	6.528	0.0005556				7.18	-0.002042	6.561	-0.003722				7.17	-0.0004326	6.54	0.002153				7.22	0.000774	6.581	-0.002455
	7.09	0.0003391	6.536	0.0005361				7.19	-0.002185	6.569	-0.003683				7.18	-0.000397	6.548	0.002139				7.23	0.0004152	6.589	-0.002458
	7.1	0.0007337	6.544	0.0005169				7.2	0.0005918	6.577	-0.003644				7.19	-0.0003718	6.556	0.002125				7.24	0.002223	6.597	-0.002462
	7.1	0.001128	6.552	0.0004979				7.21	0.0003877	6.585	-0.003607				7.2	3.239e-05	6.564	0.00211				7.25	0.002804	6.605	-0.002465
	7.11	0.00154	6.56	0.0004792				7.21	0.0001836	6.593	-0.00357				7.21	0.0001896	6.572	0.002096				7.26	0.003041	6.613	-0.002468
	7.12	0.001613	6.568	0.0004608				7.22	-0.0003842	6.601	-0.003534				7.21	0.0001827	6.58	0.002081				7.26	0.001995	6.621	-0.002471
	7.13	0.001434	6.576	0.0004426				7.23	2.578e-06	6.608	-0.003498				7.22	0.0001758	6.587	0.002065				7.27	0.0009493	6.629	-0.002474
	7.14	0.001255	6.584	0.0004246				7.24	0.0001596	6.616	-0.003462				7.23	-0.0001813	6.595	0.00205				7.28	-0.0005418	6.637	-0.002477
	7.15	0.0008248	6.592	0.0004069				7.25	0.0004799	6.624	-0.003425				7.24	-0.001176	6.603	0.002034				7.29	0.001269	6.644	-0.00248
	7.15	-0.002385	6.599	0.0003894				7.26	0.0005496	6.632	-0.003389				7.25	-0.001851	6.611	0.002018				7.3	0.001508	6.652	-0.002482
	7.16	-0.002621	6.607	0.0003721				7.26	0.0006193	6.64	-0.003353				7.26	-0.001598	6.619	0.002003				7.31	0.001746	6.66	-0.002485
	7.17	-0.003478	6.615	0.0003551				7.27	0.0008153	6.648	-0.003317				7.26	-0.001057	6.627	0.001988				7.31	0.001781	6.668	-0.002487
	7.18	-0.004336	6.623	0.0003382				7.28	0.0009906	6.656	-0.003282				7.27	-0.001153	6.635	0.001974				7.32	0.001672	6.676	-0.002489
	7.19	-0.006563	6.631	0.0003216				7.29	0.001057	6.664	-0.003248				7.28	-0.001249	6.643	0.001959				7.33	0.001562	6.684	-0.002491
	7.2	-0.0043	6.639	0.0003052				7.3	0.001084	6.672	-0.003214				7.29	-0.001397	6.651	0.001944				7.34	0.001438	6.692	-0.002493
	7.21	-0.003503	6.647	0.000289				7.31	0.0003247	6.679	-0.00318				7.3	-0.001545	6.658	0.001927				7.35	0.001314	6.7	-0.002495
	7.21	-0.003206	6.655	0.000273				7.31	-0.0004342	6.687	-0.003145				7.31	-0.002233	6.666	0.001911				7.36	0.0009983	6.708	-0.002497
	7.22	-0.00306	6.663	0.0002573				7.32	-0.001043	6.695	-0.00311				7.31	-0.0012	6.674	0.001894				7.37	0.000544	6.716	-0.002498
	7.23	-0.002915	6.671	0.0002417				7.33	-0.001781	6.703	-0.003077				7.32	-0.0008504	6.682	0.001878				7.37	8.983e-05	6.723	-0.0025
	7.24	-0.001514	6.678	0.0002263				7.34	-0.001759	6.711	-0.003044				7.33	-0.0005003	6.69	0.001864				7.38	-0.001564	6.731	-0.002501
	7.25	-0.0006904	6.686	0.0002112				7.35	-0.000833	6.719	-0.003011				7.34	0.0006463	6.698	0.001849				7.39	4.518e-05	6.739	-0.002502
	7.26	-0.0001726	6.694	0.0001963				7.36	-0.0007336	6.727	-0.002979				7.35	0.001204	6.706	0.001835				7.4	2.219e-05	6.747	-0.002503
	7.26	-0.0001819	6.702	0.0001815				7.37	-0.001057	6.735	-0.002948				7.36	0.0009873	6.714	0.00182				7.41	-7.968e-07	6.755	-0.002504
	7.27	-0.0001913	6.71	0.000167				7.37	-0.001379	6.743	-0.002917				7.37	0.0007704	6.722	0.001803				7.42	-0.001072	6.763	-0.002504
	7.28	-0.003039	6.718	0.0001527				7.38	-0.0008113	6.751	-0.002885				7.37	0.0003364	6.73	0.001786				7.42	-0.002444	6.771	-0.002505
	7.29	-0.003669	6.726	0.0001386				7.39	0.0003325	6.758	-0.002852				7.38	-9.755e-05	6.737	0.00177				7.43	-0.0009264	6.779	-0.002505
	7.3	-0.004233	6.734	0.0001247				7.4	0.0008809	6.766	-0.00282				7.39	-0.0002756	6.745	0.001753				7.44	0.001074	6.787	-0.002505
	7.31	-0.002629	6.742	0.000111				7.41	0.001047	6.774	-0.002789				7.4	-0.0004537	6.753	0.001737				7.45	0.001711	6.794	-0.002505
	7.31	-0.002108	6.749	9.758e-05				7.42	0.001021	6.782	-0.002758				7.41	-0.001161	6.761	0.001721				7.46	0.001797	6.802	-0.002505
	7.32	-0.001839	6.757	8.434e-05				7.42	0.0009962	6.79	-0.002727				7.42	-0.0006688	6.769	0.001705				7.47	0.001883	6.81	-0.002504
	7.33	-0.0009961	6.765	7.13e-05				7.43	0.000851	6.798	-0.002697				7.42	0.0001933	6.777	0.00169				7.47	0.001667	6.818	-0.002504
	7.34	-0.0001534	6.773	5.847e-05				7.44	0.0007059	6.806	-0.002666				7.43	1.373e-06	6.785	0.001675				7.48	0.00145	6.826	-0.002503
	7.35	-0.0003318	6.781	4.585e-05				7.45	-0.001396	6.814	-0.002636				7.44	-0.0001906	6.793	0.001659				7.49	0.0008356	6.834	-0.002502
	7.36	-0.0005102	6.789	3.343e-05				7.46	-0.001405	6.822	-0.002605				7.45	-0.0006816	6.801	0.001643				7.5	0.00148	6.842	-0.002501
	7.37	-0.002451	6.797	2.122e-05				7.47	-0.001413	6.829	-0.002574				7.46	-0.0005813	6.808	0.001628				7.51	0.001663	6.85	-0.0025
	7.37	-0.004498	6.805	9.204e-06				7.47	-0.001597	6.837	-0.002542				7.47	0.0001184	6.816	0.001613				7.52	0.001846	6.858	-0.002498
	7.38	-0.005273	6.813	-2.609e-06				7.48	-0.001552	6.845	-0.002511				7.47	0.0008182	6.824	0.001598				7.53	0.002619	6.866	-0.002496
	7.39	-0.003691	6.821	-1.422e-05				7.49	-0.0007573	6.853	-0.002481				7.48	0.00126	6.832	0.001584				7.53	0.002692	6.873	-0.002495
	7.4	-0.001897	6.828	-2.563e-05				7.5	-0.0007119	6.861	-0.002452				7.49	0.001265	6.84	0.00157				7.54	0.001484	6.881	-0.002492
	7.41	-0.001149	6.836	-3.684e-05				7.51	-0.0008469	6.869	-0.002423				7.5	0.001035	6.848	0.001555				7.55	0.0002771	6.889	-0.00249
	7.42	-0.0004005	6.844	-4.784e-05				7.52	-0.0009819	6.877	-0.002396				7.51	0.0008048	6.856	0.001541				7.56	0.0005777	6.897	-0.002487
	7.42	-0.0003984	6.852	-5.863e-05				7.53	-0.000624	6.885	-0.002369				7.52	-0.001627	6.864	0.001526				7.57	0.001621	6.905	-0.002485
	7.43	-0.0004384	6.86	-6.921e-05				7.53	-0.0006925	6.893	-0.002341				7.53	-0.002065	6.872	0.00151				7.58	0.001634	6.913	-0.002482
	7.44	-0.0004785	6.868	-7.956e-05				7.54	-0.0007611	6.901	-0.002313				7.53	-0.0009609	6.88	0.001494				7.58	0.001483	6.921	-0.002478
	7.45	0.000718	6.876	-8.969e-05				7.55	-0.0004745	6.908	-0.002284				7.54	-0.0003747	6.887	0.001479				7.59	0.001331	6.929	-0.002475
	7.46	0.0009542	6.884	-9.959e-05				7.56	-0.0006054	6.916	-0.002256				7.55	-0.000162	6.895	0.001464				7.6	0.0001665	6.937	-0.002471
	7.47	0.001017	6.892	-0.0001093				7.57	-0.0007363	6.924	-0.002227				7.56	5.072e-05	6.903	0.001449				7.61	0.001311	6.944	-0.002467
	7.47	0.0005414	6.899	-0.0001187				7.58	-0.0008648	6.932	-0.002199				7.57	0.0004068	6.911	0.001435				7.62	0.001647	6.952	-0.002462
	7.48	6.58e-05	6.907	-0.0001279				7.58	-0.0009932	6.94	-0.002172				7.58	0.0005747	6.919	0.001421				7.63	0.00172	6.96	-0.002458
	7.49	-0.0009483	6.915	-0.0001368				7.59	-0.001644	6.948	-0.002145				7.58	-0.0001459	6.927	0.001406				7.63	0.001793	6.968	-0.002453
	7.5	-0.002343	6.923	-0.0001455				7.6	-0.001533	6.956	-0.002118				7.59	-0.0008665	6.935	0.001391				7.64	0.00326	6.976	-0.002447
	7.51	-0.003359	6.931	-0.000154				7.61	-0.001548	6.964	-0.00209				7.6	-0.0003674	6.943	0.001376				7.65	0.00402	6.984	-0.002442
	7.52	-0.003506	6.939	-0.0001622				7.62	-0.001563	6.972	-0.002062				7.61	0.0004715	6.951	0.00136				7.66	0.004123	6.992	-0.002436
	7.53	-0.002384	6.947	-0.0001702				7.63	-0.001595	6.98	-0.002033				7.62	0.0007562	6.958	0.001344				7.67	0.003896	7	-0.00243
	7.53	-0.001261	6.955	-0.0001779				7.63	-0.001627	6.987	-0.002004				7.63	0.0005457	6.966	0.001329				7.68	0.00367	7.008	-0.002423
	7.54	-0.00149	6.963	-0.0001854				7.64	-0.001327	6.995	-0.001976				7.63	0.0003353	6.974	0.001314				7.68	0.002417	7.016	-0.002417
	7.55	-0.001719	6.971	-0.0001927				7.65	-0.001447	7.003	-0.001949				7.64	0.0005655	6.982	0.001298				7.69	0.002141	7.023	-0.00241
	7.56	-0.002304	6.978	-0.0001998				7.66	-0.001568	7.011	-0.001923				7.65	0.0003019	6.99	0.001283				7.7	0.001865	7.031	-0.002402
	7.57	-0.001885	6.986	-0.0002067				7.67	-0.001321	7.019	-0.001894				7.66	3.817e-05	6.998	0.001268				7.71	0.002234	7.039	-0.002395
	7.58	-0.001979	6.994	-0.0002133				7.68	-0.001388	7.027	-0.001864				7.67	-0.0006397	7.006	0.001252				7.72	0.002234	7.047	-0.002387
	7.58	-0.002074	7.002	-0.0002198				7.68	-0.001455	7.035	-0.001836				7.68	-0.0007751	7.014	0.001236				7.73	0.002233	7.055	-0.002379
	7.59	-0.002106	7.01	-0.000226				7.69	-0.001507	7.043	-0.001808				7.68	-0.0002361	7.022	0.001221				7.74	0.002267	7.063	-0.00237
	7.6	0.0006873	7.018	-0.0002321				7.7	-0.0004434	7.051	-0.00178				7.69	0.0001642	7.03	0.001205				7.74	0.001982	7.071	-0.002361
	7.61	0.001307	7.026	-0.0002379				7.71	-4.414e-06	7.058	-0.00175				7.7	0.0003588	7.037	0.00119				7.75	0.001697	7.079	-0.002352
	7.62	0.00166	7.034	-0.0002436				7.72	-0.0002843	7.066	-0.001721				7.71	0.0005533	7.045	0.001175				7.76	0.0003857	7.087	-0.002343
	7.63	0.001747	7.042	-0.000249				7.73	-0.0005641	7.074	-0.001693				7.72	0.001447	7.053	0.00116				7.77	0.001538	7.094	-0.002333
	7.63	0.001313	7.049	-0.0002543				7.74	-0.0006173	7.082	-0.001665				7.73	0.001657	7.061	0.001145				7.78	0.00214	7.102	-0.002323
	7.64	0.0008789	7.057	-0.0002594				7.74	-0.0002262	7.09	-0.001635				7.74	0.001673	7.069	0.00113				7.79	0.002356	7.11	-0.002313
	7.65	-7.671e-05	7.065	-0.0002642				7.75	-0.0001677	7.098	-0.001605				7.74	0.001593	7.077	0.001115				7.79	0.002571	7.118	-0.002302
	7.66	-0.005023	7.073	-0.0002689				7.76	-0.0001092	7.106	-0.001577				7.75	0.001513	7.085	0.0011				7.8	0.003036	7.126	-0.002292
	7.67	-0.003807	7.081	-0.0002733				7.77	0.0008089	7.114	-0.00155				7.76	0.001876	7.093	0.001083				7.81	0.002896	7.134	-0.00228
	7.68	-0.001523	7.089	-0.0002775				7.78	0.001058	7.122	-0.001523				7.77	0.002313	7.101	0.001066				7.82	0.002755	7.142	-0.002269
	7.68	-0.0003988	7.097	-0.0002814				7.79	0.001168	7.13	-0.001496				7.78	0.002468	7.108	0.001049				7.83	0.0002986	7.15	-0.002257
	7.69	-6.945e-06	7.105	-0.0002852				7.79	-0.0001401	7.137	-0.00147				7.79	0.001699	7.116	0.001032				7.84	0.0001663	7.158	-0.002244
	7.7	1.852e-05	7.113	-0.0002887				7.8	-0.001448	7.145	-0.001443				7.79	0.0009296	7.124	0.001015				7.84	3.408e-05	7.166	-0.002231
	7.71	4.399e-05	7.121	-0.0002919				7.81	-0.000749	7.153	-0.001417				7.8	0.002167	7.132	0.0009988				7.85	0.001493	7.173	-0.002218
	7.72	0.0009161	7.128	-0.000295				7.82	-0.0005294	7.161	-0.00139				7.81	0.002948	7.14	0.0009816				7.86	0.002066	7.181	-0.002205
	7.73	0.0009262	7.136	-0.0002977				7.83	-0.0003098	7.169	-0.001364				7.82	0.003001	7.148	0.0009639				7.87	0.002173	7.189	-0.002191
	7.74	0.0009364	7.144	-0.0003002				7.84	1.121e-05	7.177	-0.001336				7.83	0.002947	7.156	0.0009465				7.88	0.002787	7.197	-0.002177
	7.74	0.001278	7.152	-0.0003025				7.84	1.76e-05	7.185	-0.001309				7.84	0.002893	7.164	0.0009295				7.89	0.002921	7.205	-0.002162
	7.75	0.001329	7.16	-0.0003045				7.85	-0.0002613	7.193	-0.001282				7.84	0.002732	7.172	0.0009135				7.9	0.002724	7.213	-0.002147
	7.76	0.001381	7.168	-0.0003063				7.86	-0.0005403	7.201	-0.001254				7.85	0.002321	7.18	0.000899				7.9	0.002527	7.221	-0.002131
	7.77	0.001733	7.176	-0.0003078				7.87	-0.0002089	7.208	-0.001226				7.86	0.001417	7.187	0.0008851				7.91	0.002495	7.229	-0.002116
	7.78	0.003633	7.184	-0.0003091				7.88	0.0007054	7.216	-0.001198				7.87	0.00105	7.195	0.0008712				7.92	0.003264	7.237	-0.0021
	7.79	0.003196	7.192	-0.0003101				7.89	0.0007661	7.224	-0.00117				7.88	0.00109	7.203	0.0008573				7.93	0.00327	7.244	-0.002083
	7.79	0.002758	7.199	-0.000311				7.9	0.000764	7.232	-0.001145				7.89	0.001091	7.211	0.0008421				7.94	0.00301	7.252	-0.002066
	7.8	0.003734	7.207	-0.0003116				7.9	0.0007619	7.24	-0.00112				7.9	0.001093	7.219	0.0008258				7.95	0.002749	7.26	-0.002049
	7.81	0.004675	7.215	-0.0003119				7.91	-4.955e-05	7.248	-0.001094				7.9	0.002066	7.227	0.0008095				7.95	0.003299	7.268	-0.002031
	7.82	0.00417	7.223	-0.0003121				7.92	0.0002321	7.256	-0.001068				7.91	0.002209	7.235	0.0007936				7.96	0.003846	7.276	-0.002013
	7.83	0.003664	7.231	-0.0003121				7.93	0.000483	7.264	-0.001042				7.92	0.002043	7.243	0.0007782				7.97	0.004393	7.284	-0.001995
	7.84	0.002422	7.239	-0.0003118				7.94	0.0004523	7.272	-0.001018				7.93	0.001878	7.251	0.0007632				7.98	0.004362	7.292	-0.001976
	7.84	0.002219	7.247	-0.0003114				7.95	0.0004217	7.28	-0.0009933				7.94	0.001899	7.258	0.0007484				7.99	0.004332	7.3	-0.001957
	7.85	0.001898	7.255	-0.0003108				7.95	0.0002365	7.287	-0.0009668				7.95	0.001613	7.266	0.0007337				8	0.002959	7.308	-0.001937
	7.86	0.005298	7.263	-0.00031				7.96	0.0007692	7.295	-0.0009403				7.95	0.001326	7.274	0.0007192				8	0.003076	7.316	-0.001917
	7.87	0.005076	7.271	-0.0003091				7.97	0.001696	7.303	-0.0009149				7.96	0.00218	7.282	0.0007047				8.01	0.004513	7.323	-0.001897
	7.88	0.004855	7.278	-0.000308				7.98	0.002122	7.311	-0.0008894				7.97	0.002427	7.29	0.0006901				8.02	0.004443	7.331	-0.001876
	7.89	0.003476	7.286	-0.0003068				7.99	0.002548	7.319	-0.0008631				7.98	0.002363	7.298	0.0006753				8.03	0.004374	7.339	-0.001855
	7.9	0.002354	7.294	-0.0003053				8	0.002191	7.327	-0.0008374				7.99	0.002299	7.306	0.0006606				8.04	0.002834	7.347	-0.001833
	7.9	0.00253	7.302	-0.0003038				8	0.001835	7.335	-0.0008129				8	0.003502	7.314	0.0006469				8.05	0.001281	7.355	-0.001811
	7.91	0.002706	7.31	-0.0003021				8.01	0.001048	7.343	-0.0007896				8	0.003656	7.322	0.0006337				8.06	0.00327	7.363	-0.001789
	7.92	0.004124	7.318	-0.0003002				8.02	0.0009332	7.351	-0.0007665				8.01	0.003611	7.33	0.0006207				8.06	0.004513	7.371	-0.001766
	7.93	0.004722	7.326	-0.0002983				8.03	0.0008189	7.358	-0.000744				8.02	0.003566	7.337	0.0006076				8.07	0.004993	7.379	-0.001742
	7.94	0.005326	7.334	-0.0002962				8.04	0.0004427	7.366	-0.0007228				8.03	0.002834	7.345	0.0005944				8.08	0.005473	7.387	-0.001719
	7.95	0.006245	7.342	-0.0002939				8.05	0.0003712	7.374	-0.0007032				8.04	0.003442	7.353	0.000581				8.09	0.005099	7.394	-0.001694
	7.95	0.00709	7.349	-0.0002916				8.06	0.0002998	7.382	-0.0006836				8.05	0.003615	7.361	0.0005673				8.1	0.004726	7.402	-0.001669
	7.96	0.007406	7.357	-0.0002891				8.06	-0.000269	7.39	-0.0006616				8.06	0.003591	7.369	0.0005537				8.11	0.003923	7.41	-0.001644
	7.97	0.006598	7.365	-0.0002865				8.07	0.000427	7.398	-0.0006389				8.06	0.003567	7.377	0.0005406				8.11	0.004068	7.418	-0.001618
	7.98	0.005789	7.373	-0.0002838				8.08	0.0007872	7.406	-0.0006173				8.07	0.003702	7.385	0.000528				8.12	0.004078	7.426	-0.001592
	7.99	0.004435	7.381	-0.0002809				8.09	0.0008267	7.414	-0.0005972				8.08	0.003817	7.393	0.0005154				8.13	0.004089	7.434	-0.001565
	8	0.005635	7.389	-0.000278				8.1	0.001797	7.422	-0.0005787				8.09	0.003897	7.401	0.0005029				8.14	0.007238	7.442	-0.001537
	8	0.005474	7.397	-0.000275				8.11	0.002101	7.43	-0.000561				8.1	0.003807	7.408	0.0004904				8.15	0.00856	7.45	-0.00151
	8.01	0.005313	7.405	-0.0002719				8.11	0.002405	7.437	-0.0005428				8.11	0.003718	7.416	0.0004779				8.16	0.008263	7.458	-0.001481
	8.02	0.004788	7.413	-0.0002686				8.12	0.002575	7.445	-0.0005245				8.11	0.004434	7.424	0.0004653				8.16	0.007967	7.466	-0.001452
	8.03	0.006536	7.421	-0.0002653				8.13	0.002558	7.453	-0.0005061				8.12	0.004537	7.432	0.0004526				8.17	0.007356	7.473	-0.001423
	8.04	0.007198	7.428	-0.0002619				8.14	0.002542	7.461	-0.0004876				8.13	0.004292	7.44	0.0004396				8.18	0.009435	7.481	-0.001393
	8.05	0.00717	7.436	-0.0002584				8.15	0.002093	7.469	-0.0004695				8.14	0.004046	7.448	0.0004268				8.19	0.008775	7.489	-0.001363
	8.06	0.007141	7.444	-0.0002547				8.16	0.002059	7.477	-0.0004517				8.15	0.003749	7.456	0.0004147				8.2	0.008115	7.497	-0.001332
	8.06	0.003913	7.452	-0.000251				8.16	0.002025	7.485	-0.0004346				8.16	0.004096	7.464	0.0004032				8.21	0.006036	7.505	-0.001301
	8.07	0.001969	7.46	-0.0002471				8.17	0.003042	7.493	-0.0004182				8.16	0.004444	7.472	0.000392				8.22	0.008054	7.513	-0.001269
	8.08	0.005117	7.468	-0.0002431				8.18	0.003116	7.501	-0.0004026				8.17	0.004452	7.48	0.0003809				8.22	0.008673	7.521	-0.001237
	8.09	0.006263	7.476	-0.000239				8.19	0.00308	7.508	-0.0003877				8.18	0.004421	7.487	0.0003699				8.23	0.00856	7.529	-0.001205
	8.1	0.007305	7.484	-0.0002348				8.2	0.003045	7.516	-0.0003731				8.19	0.004391	7.495	0.0003583				8.24	0.008446	7.537	-0.001172
	8.11	0.007277	7.492	-0.0002304				8.21	0.003764	7.524	-0.0003577				8.2	0.005334	7.503	0.0003464				8.25	0.007656	7.544	-0.001138
	8.11	0.00725	7.499	-0.0002259				8.22	0.003853	7.532	-0.0003422				8.21	0.005461	7.511	0.0003343				8.26	0.007936	7.552	-0.001104
	8.12	0.006488	7.507	-0.0002212				8.22	0.003943	7.54	-0.0003273				8.22	0.005439	7.519	0.0003227				8.27	0.008702	7.56	-0.00107
	8.13	0.006995	7.515	-0.0002164				8.23	0.003985	7.548	-0.000313				8.22	0.005416	7.527	0.0003118				8.27	0.009021	7.568	-0.001036
	8.14	0.007212	7.523	-0.0002115				8.24	0.004198	7.556	-0.0002994				8.23	0.005074	7.535	0.0003015				8.28	0.00934	7.576	-0.001
	8.15	0.007212	7.531	-0.0002064				8.25	0.004447	7.564	-0.0002864				8.24	0.005716	7.543	0.0002912				8.29	0.009353	7.584	-0.000965
	8.16	0.007212	7.539	-0.0002012				8.26	0.00451	7.572	-0.000274				8.25	0.006363	7.551	0.000281				8.3	0.009052	7.592	-0.0009291
	8.16	0.007074	7.547	-0.0001958				8.27	0.004078	7.58	-0.0002619				8.26	0.00701	7.558	0.0002705				8.31	0.008752	7.6	-0.0008928
	8.17	0.006936	7.555	-0.0001903				8.27	0.003647	7.587	-0.0002502				8.27	0.00719	7.566	0.0002596				8.32	0.0092	7.608	-0.0008561
	8.18	0.005732	7.563	-0.0001847				8.28	0.00229	7.595	-0.0002379				8.27	0.007072	7.574	0.0002491				8.32	0.009648	7.616	-0.000819
	8.19	0.007619	7.571	-0.000179				8.29	0.001321	7.603	-0.0002254				8.28	0.006954	7.582	0.0002391				8.33	0.009427	7.623	-0.0007815
	8.2	0.007626	7.578	-0.0001732				8.3	0.002389	7.611	-0.0002131				8.29	0.007333	7.59	0.0002295				8.34	0.009206	7.631	-0.0007436
	8.21	0.007348	7.586	-0.0001673				8.31	0.00396	7.619	-0.0002014				8.3	0.007477	7.598	0.0002211				8.35	0.008561	7.639	-0.0007054
	8.22	0.00707	7.594	-0.0001613				8.32	0.0041	7.627	-0.0001904				8.31	0.007538	7.606	0.0002131				8.36	0.006839	7.647	-0.0006667
	8.22	0.008121	7.602	-0.0001553				8.32	0.003927	7.635	-0.0001802				8.32	0.0076	7.614	0.0002051				8.37	0.00686	7.655	-0.0006277
	8.23	0.008385	7.61	-0.0001491				8.33	0.003755	7.643	-0.0001703				8.32	0.007651	7.622	0.000197				8.38	0.008908	7.663	-0.0005883
	8.24	0.007978	7.618	-0.0001429				8.34	0.004236	7.651	-0.0001604				8.33	0.007448	7.63	0.0001885				8.38	0.009705	7.671	-0.0005485
	8.25	0.007572	7.626	-0.0001366				8.35	0.004349	7.658	-0.0001507				8.34	0.007245	7.637	0.0001795				8.39	0.011	7.679	-0.0005083
	8.26	0.008097	7.634	-0.0001303				8.36	0.003992	7.666	-0.0001407				8.35	0.007269	7.645	0.0001699				8.4	0.011	7.687	-0.0004679
	8.27	0.00865	7.642	-0.0001238				8.37	0.003634	7.674	-0.0001309				8.36	0.007235	7.653	0.0001604				8.41	0.012	7.694	-0.000427
	8.27	0.008639	7.649	-0.0001173				8.38	0.004032	7.682	-0.0001216				8.37	0.007202	7.661	0.0001517				8.42	0.012	7.702	-0.0003858
	8.28	0.008628	7.657	-0.0001107				8.38	0.004792	7.69	-0.0001129				8.38	0.005934	7.669	0.0001448				8.43	0.011	7.71	-0.0003443
	8.29	0.007547	7.665	-0.0001041				8.39	0.004779	7.698	-0.0001047				8.38	0.006698	7.677	0.0001383				8.43	0.011	7.718	-0.0003024
	8.3	0.008252	7.673	-9.732e-05				8.4	0.004766	7.706	-9.727e-05				8.39	0.006982	7.685	0.0001314				8.44	0.01	7.726	-0.0002602
	8.31	0.008193	7.681	-9.047e-05				8.41	0.004475	7.714	-9.043e-05				8.4	0.007045	7.693	0.0001241				8.45	0.008878	7.734	-0.0002177
	8.32	0.008134	7.689	-8.352e-05				8.42	0.004595	7.722	-8.481e-05				8.41	0.008322	7.701	0.0001159				8.46	0.009036	7.742	-0.0001749
	8.32	0.008161	7.697	-7.648e-05				8.43	0.004525	7.73	-7.96e-05				8.42	0.008245	7.708	0.0001074				8.47	0.008918	7.75	-0.0001317
	8.33	0.013	7.705	-6.932e-05				8.43	0.004454	7.737	-7.425e-05				8.43	0.008168	7.716	9.896e-05				8.48	0.0088	7.758	-8.823e-05
	8.34	0.014	7.713	-6.206e-05				8.44	0.004342	7.745	-6.903e-05				8.43	0.008016	7.724	9.043e-05				8.48	0.009491	7.766	-4.443e-05
	8.35	0.014	7.721	-5.468e-05				8.45	0.004254	7.753	-6.407e-05				8.44	0.005838	7.732	8.268e-05				8.49	0.009565	7.773	-3.022e-07
	8.36	0.014	7.728	-4.72e-05				8.46	0.004349	7.761	-5.941e-05				8.45	0.005726	7.74	7.571e-05				8.5	0.009638	7.781	4.414e-05
	8.37	0.013	7.736	-3.959e-05				8.47	0.004188	7.769	-5.509e-05				8.46	0.006119	7.748	6.898e-05				8.51	0.00935	7.789	8.891e-05
	8.38	0.009429	7.744	-3.188e-05				8.48	0.004026	7.777	-5.169e-05				8.47	0.006513	7.756	6.219e-05				8.52	0.009063	7.797	0.000134
	8.38	0.01	7.752	-2.405e-05				8.48	0.00421	7.785	-4.888e-05				8.48	0.00666	7.764	5.522e-05				8.53	0.008121	7.805	0.0001794
	8.39	0.012	7.76	-1.611e-05				8.49	0.004394	7.793	-4.618e-05				8.48	0.007719	7.772	4.806e-05				8.54	0.008058	7.813	0.0002251
	8.4	0.012	7.768	-8.05e-06				8.5	0.004669	7.801	-4.355e-05				8.49	0.00779	7.78	4.07e-05				8.54	0.008029	7.821	0.0002712
	8.41	0.013	7.776	1.183e-07				8.51	0.004368	7.808	-4.082e-05				8.5	0.007639	7.787	3.314e-05				8.55	0.007999	7.829	0.0003176
	8.42	0.014	7.784	8.4e-06				8.52	0.004068	7.816	-3.809e-05				8.51	0.007488	7.795	2.527e-05				8.56	0.008615	7.837	0.0003643
	8.43	0.014	7.792	1.68e-05				8.53	0.003235	7.824	-3.546e-05				8.52	0.007704	7.803	1.865e-05				8.57	0.011	7.844	0.0004113
	8.43	0.012	7.799	2.531e-05				8.54	0.003431	7.832	-3.352e-05				8.53	0.008026	7.811	1.286e-05				8.58	0.012	7.852	0.0004586
	8.44	0.011	7.807	3.394e-05				8.54	0.003694	7.84	-3.275e-05				8.54	0.007997	7.819	7.263e-06				8.59	0.011	7.86	0.0005062
	8.45	0.012	7.815	4.269e-05				8.55	0.003957	7.848	-3.285e-05				8.54	0.007968	7.827	1.935e-06				8.59	0.011	7.868	0.0005542
	8.46	0.012	7.823	5.157e-05				8.56	0.004476	7.856	-3.319e-05				8.55	0.008023	7.835	-3.208e-06				8.6	0.01	7.876	0.0006024
	8.47	0.011	7.831	6.058e-05				8.57	0.004675	7.864	-3.352e-05				8.56	0.00785	7.843	-8.357e-06				8.61	0.009355	7.884	0.000651
	8.48	0.00977	7.839	6.972e-05				8.58	0.004646	7.872	-3.36e-05				8.57	0.007677	7.851	-1.373e-05				8.62	0.007666	7.892	0.0006998
	8.48	0.01	7.847	7.901e-05				8.59	0.004616	7.88	-3.338e-05				8.58	0.006618	7.858	-1.938e-05				8.63	0.007397	7.9	0.0007489
	8.49	0.01	7.855	8.844e-05				8.59	0.005091	7.887	-3.334e-05				8.59	0.007523	7.866	-2.502e-05				8.64	0.008718	7.908	0.0007982
	8.5	0.01	7.863	9.804e-05				8.6	0.005228	7.895	-3.371e-05				8.59	0.007405	7.874	-2.974e-05				8.64	0.008879	7.916	0.0008478
	8.51	0.01	7.871	0.0001078				8.61	0.005177	7.903	-3.516e-05				8.6	0.007287	7.882	-3.415e-05				8.65	0.009835	7.923	0.0008977
	8.52	0.009452	7.878	0.0001177				8.62	0.005126	7.911	-3.762e-05				8.61	0.006815	7.89	-3.878e-05				8.66	0.011	7.931	0.0009478
	8.53	0.013	7.886	0.0001278				8.63	0.005121	7.919	-4.026e-05				8.62	0.005294	7.898	-4.349e-05				8.67	0.01	7.939	0.000998
	8.54	0.013	7.894	0.0001381				8.64	0.005116	7.927	-4.348e-05				8.63	0.005982	7.906	-4.834e-05				8.68	0.009894	7.947	0.001049
	8.54	0.012	7.902	0.0001485				8.64	0.004618	7.935	-4.811e-05				8.64	0.00646	7.914	-5.337e-05				8.69	0.009021	7.955	0.001099
	8.55	0.012	7.91	0.0001592				8.65	0.00454	7.943	-5.299e-05				8.64	0.006476	7.922	-5.815e-05				8.7	0.009723	7.963	0.00115
	8.56	0.009595	7.918	0.00017				8.66	0.004461	7.951	-5.732e-05				8.65	0.007135	7.93	-6.265e-05				8.7	0.011	7.971	0.001201
	8.57	0.008853	7.926	0.000181				8.67	0.003776	7.958	-6.151e-05				8.66	0.007259	7.937	-6.693e-05				8.71	0.01	7.979	0.001252
	8.58	0.009839	7.934	0.0001923				8.68	0.003686	7.966	-6.577e-05				8.67	0.007345	7.945	-7.044e-05				8.72	0.009894	7.987	0.001303
	8.59	0.011	7.942	0.0002037				8.69	0.003597	7.974	-6.998e-05				8.68	0.007432	7.953	-7.353e-05				8.73	0.008863	7.994	0.001355
	8.59	0.011	7.949	0.0002153				8.7	0.003703	7.982	-7.483e-05				8.69	0.008968	7.961	-7.663e-05				8.74	0.009975	8.002	0.001406
	8.6	0.012	7.957	0.0002271				8.7	0.005665	7.99	-8.069e-05				8.7	0.009085	7.969	-7.976e-05				8.75	0.009254	8.01	0.001458
	8.61	0.012	7.965	0.0002391				8.71	0.005847	7.998	-8.701e-05				8.7	0.00913	7.977	-8.287e-05				8.75	0.008534	8.018	0.00151
	8.62	0.013	7.973	0.0002513				8.72	0.005886	8.006	-9.345e-05				8.71	0.008844	7.985	-8.597e-05				8.76	0.007076	8.026	0.001561
	8.63	0.013	7.981	0.0002637				8.73	0.0063	8.014	-9.97e-05				8.72	0.008558	7.993	-8.927e-05				8.77	0.007289	8.034	0.001613
	8.64	0.013	7.989	0.0002763				8.74	0.005848	8.022	-0.0001055				8.73	0.007914	8.001	-9.289e-05				8.78	0.007501	8.042	0.001665
	8.64	0.012	7.997	0.0002891				8.75	0.005396	8.03	-0.0001112				8.74	0.007269	8.008	-9.649e-05				8.79	0.007979	8.05	0.001718
	8.65	0.01	8.005	0.0003021				8.75	0.004262	8.037	-0.0001169				8.75	0.006722	8.016	-9.883e-05				8.8	0.008456	8.058	0.00177
	8.66	0.012	8.013	0.0003153				8.76	0.004154	8.045	-0.0001231				8.75	0.008485	8.024	-0.0001006				8.8	0.009195	8.066	0.001822
	8.67	0.012	8.021	0.0003287				8.77	0.004141	8.053	-0.0001304				8.76	0.008962	8.032	-0.0001026				8.81	0.008821	8.073	0.001874
	8.68	0.012	8.028	0.0003423				8.78	0.004451	8.061	-0.0001381				8.77	0.008675	8.04	-0.0001047				8.82	0.008448	8.081	0.001927
	8.69	0.012	8.036	0.0003562				8.79	0.004761	8.069	-0.0001463				8.78	0.008388	8.048	-0.0001071				8.83	0.007613	8.089	0.00198
	8.7	0.009937	8.044	0.0003703				8.8	0.004507	8.077	-0.0001547				8.79	0.007022	8.056	-0.0001097				8.84	0.006877	8.097	0.002032
	8.7	0.012	8.052	0.0003846				8.8	0.004254	8.085	-0.0001628				8.8	0.005663	8.064	-0.0001124				8.85	0.008886	8.105	0.002085
	8.71	0.012	8.06	0.0003991				8.81	0.003605	8.093	-0.0001705				8.8	0.00575	8.072	-0.0001152				8.85	0.01	8.113	0.002138
	8.72	0.012	8.068	0.0004139				8.82	0.00524	8.101	-0.0001783				8.81	0.005441	8.08	-0.0001177				8.86	0.01	8.121	0.002191
	8.73	0.011	8.076	0.000429				8.83	0.005113	8.108	-0.0001867				8.82	0.005132	8.087	-0.0001189				8.87	0.009982	8.129	0.002244
	8.74	0.011	8.084	0.0004443				8.84	0.004986	8.116	-0.0001964				8.83	0.005628	8.095	-0.0001191				8.88	0.009519	8.137	0.002297
	8.75	0.012	8.092	0.0004599				8.85	0.004522	8.124	-0.0002068				8.84	0.006081	8.103	-0.0001197				8.89	0.011	8.144	0.00235
	8.75	0.013	8.099	0.0004758				8.85	0.00401	8.132	-0.0002174				8.85	0.006535	8.111	-0.0001205				8.9	0.012	8.152	0.002403
	8.76	0.012	8.107	0.0004919				8.86	0.003499	8.14	-0.0002282				8.85	0.008264	8.119	-0.0001217				8.91	0.013	8.16	0.002456
	8.77	0.011	8.115	0.0005084				8.87	0.002873	8.148	-0.0002398				8.86	0.008619	8.127	-0.0001234				8.91	0.012	8.168	0.002509
	8.78	0.012	8.123	0.0005252				8.88	0.003357	8.156	-0.0002514				8.87	0.008545	8.135	-0.0001248				8.92	0.012	8.176	0.002562
	8.79	0.014	8.131	0.0005423				8.89	0.004496	8.164	-0.0002627				8.88	0.008471	8.143	-0.0001262				8.93	0.009728	8.184	0.002615
	8.8	0.014	8.139	0.0005598				8.9	0.004342	8.172	-0.0002739				8.89	0.007443	8.151	-0.000127				8.94	0.008339	8.192	0.002668
	8.8	0.013	8.147	0.0005776				8.91	0.004187	8.18	-0.000285				8.9	0.005804	8.158	-0.0001266				8.95	0.008118	8.2	0.002721
	8.81	0.011	8.155	0.0005957				8.91	0.003804	8.187	-0.0002964				8.91	0.006668	8.166	-0.0001254				8.96	0.009522	8.208	0.002774
	8.82	0.011	8.163	0.0006142				8.92	0.004836	8.195	-0.0003091				8.91	0.007198	8.174	-0.0001239				8.96	0.00978	8.216	0.002827
	8.83	0.011	8.171	0.0006331				8.93	0.004658	8.203	-0.0003227				8.92	0.007339	8.182	-0.0001226				8.97	0.01	8.223	0.00288
	8.84	0.011	8.178	0.0006523				8.94	0.004481	8.211	-0.0003361				8.93	0.007286	8.19	-0.0001218				8.98	0.01	8.231	0.002933
	8.85	0.009681	8.186	0.0006718				8.95	0.004083	8.219	-0.000349				8.94	0.007233	8.198	-0.0001217				8.99	0.00996	8.239	0.002986
	8.85	0.009647	8.194	0.0006918				8.96	0.004095	8.227	-0.0003618				8.95	0.006245	8.206	-0.0001224				9	0.009518	8.247	0.003039
	8.86	0.011	8.202	0.0007121				8.96	0.003942	8.235	-0.0003759				8.96	0.006919	8.214	-0.0001238				9.01	0.008868	8.255	0.003091
	8.87	0.011	8.21	0.0007328				8.97	0.00379	8.243	-0.000391				8.96	0.007149	8.222	-0.0001252				9.01	0.008217	8.263	0.003144
	8.88	0.012	8.218	0.0007539				8.98	0.003359	8.251	-0.0004062				8.97	0.007183	8.23	-0.0001248				9.02	0.007169	8.271	0.003196
	8.89	0.012	8.226	0.0007754				8.99	0.003887	8.258	-0.000421				8.98	0.007118	8.237	-0.0001234				9.03	0.007673	8.279	0.003249
	8.9	0.012	8.234	0.0007972				9	0.004503	8.266	-0.0004354				8.99	0.007054	8.245	-0.0001225				9.04	0.007415	8.287	0.003301
	8.91	0.01	8.242	0.0008195				9.01	0.004777	8.274	-0.00045				9	0.006507	8.253	-0.0001216				9.05	0.007157	8.294	0.003353
	8.91	0.011	8.249	0.0008421				9.01	0.004853	8.282	-0.0004652				9.01	0.00596	8.261	-0.000121				9.06	0.006527	8.302	0.003405
	8.92	0.011	8.257	0.0008652				9.02	0.004297	8.29	-0.0004804				9.01	0.004649	8.269	-0.0001208				9.07	0.006513	8.31	0.003457
	8.93	0.012	8.265	0.0008886				9.03	0.00374	8.298	-0.0004962				9.02	0.004885	8.277	-0.0001206				9.07	0.008063	8.318	0.003509
	8.94	0.012	8.273	0.0009125				9.04	0.00341	8.306	-0.0005129				9.03	0.006017	8.285	-0.0001205				9.08	0.008374	8.326	0.003561
	8.95	0.011	8.281	0.0009368				9.05	0.003027	8.314	-0.0005297				9.04	0.006347	8.293	-0.0001198				9.09	0.008693	8.334	0.003612
	8.96	0.01	8.289	0.0009615				9.06	0.00273	8.322	-0.0005458				9.05	0.006939	8.301	-0.000118				9.1	0.009759	8.342	0.003664
	8.96	0.008755	8.297	0.0009866				9.07	0.003114	8.33	-0.0005618				9.06	0.006713	8.308	-0.0001156				9.11	0.009923	8.35	0.003715
	8.97	0.008897	8.305	0.001012				9.07	0.004742	8.337	-0.00058				9.07	0.006486	8.316	-0.0001134				9.12	0.01	8.358	0.003766
	8.98	0.009445	8.313	0.001038				9.08	0.004556	8.345	-0.0005993				9.07	0.00499	8.324	-0.0001117				9.12	0.01	8.366	0.003817
	8.99	0.0097	8.321	0.001065				9.09	0.00437	8.353	-0.0006177				9.08	0.005792	8.332	-0.0001107				9.13	0.01	8.373	0.003868
	9	0.009808	8.328	0.001092				9.1	0.003761	8.361	-0.0006348				9.09	0.005946	8.34	-0.0001103				9.14	0.01	8.381	0.003919
	9.01	0.009916	8.336	0.001119				9.11	0.003894	8.369	-0.0006508				9.1	0.0061	8.348	-0.0001102				9.15	0.009177	8.389	0.00397
	9.01	0.009973	8.344	0.001147				9.12	0.003659	8.377	-0.0006665				9.11	0.006276	8.356	-0.0001102				9.16	0.007572	8.397	0.00402
	9.02	0.009949	8.352	0.001176				9.12	0.003424	8.385	-0.0006823				9.12	0.006528	8.364	-0.0001095				9.17	0.007405	8.405	0.004071
	9.03	0.009924	8.36	0.001204				9.13	0.002813	8.393	-0.0006989				9.12	0.006645	8.372	-0.0001079				9.17	0.007509	8.413	0.004121
	9.04	0.009451	8.368	0.001234				9.14	0.001824	8.401	-0.0007175				9.13	0.006762	8.38	-0.0001063				9.18	0.007007	8.421	0.00417
	9.05	0.009461	8.376	0.001264				9.15	0.00336	8.408	-0.0007375				9.14	0.007097	8.387	-0.0001047				9.19	0.006506	8.429	0.00422
	9.06	0.00933	8.384	0.001294				9.16	0.003413	8.416	-0.0007574				9.15	0.007237	8.395	-0.000103				9.2	0.006075	8.437	0.00427
	9.07	0.009199	8.392	0.001325				9.17	0.003465	8.424	-0.0007768				9.16	0.007376	8.403	-0.0001018				9.21	0.008297	8.444	0.004319
	9.07	0.009068	8.399	0.001356				9.17	0.003563	8.432	-0.0007963				9.17	0.007719	8.411	-0.0001009				9.22	0.009213	8.452	0.004368
	9.08	0.008256	8.407	0.001388				9.18	0.003446	8.44	-0.0008166				9.17	0.007592	8.419	-0.0001002				9.23	0.009244	8.46	0.004417
	9.09	0.008348	8.415	0.00142				9.19	0.003328	8.448	-0.0008393				9.18	0.007466	8.427	-9.993e-05				9.23	0.009254	8.468	0.004465
	9.1	0.008439	8.423	0.001453				9.2	0.003924	8.456	-0.0008657				9.19	0.006084	8.435	-9.87e-05				9.24	0.007952	8.476	0.004513
	9.11	0.008616	8.431	0.001486				9.21	0.00452	8.464	-0.0008928				9.2	0.006068	8.443	-9.604e-05				9.25	0.006649	8.484	0.004561
	9.12	0.009856	8.439	0.00152				9.22	0.004177	8.472	-0.0009186				9.21	0.006322	8.451	-9.352e-05				9.26	0.00612	8.492	0.004609
	9.12	0.01	8.447	0.001554				9.23	0.003833	8.48	-0.000943				9.22	0.006445	8.459	-9.12e-05				9.27	0.007444	8.5	0.004657
	9.13	0.00909	8.455	0.001589				9.23	0.002938	8.487	-0.0009678				9.23	0.006113	8.466	-8.883e-05				9.28	0.007862	8.508	0.004704
	9.14	0.007705	8.463	0.001624				9.24	0.002788	8.495	-0.0009942				9.23	0.00578	8.474	-8.684e-05				9.28	0.007937	8.516	0.004751
	9.15	0.007364	8.471	0.00166				9.25	0.002769	8.503	-0.001021				9.24	0.005821	8.482	-8.483e-05				9.29	0.007839	8.523	0.004798
	9.16	0.008636	8.478	0.001696				9.26	0.00275	8.511	-0.001047				9.25	0.005857	8.49	-8.317e-05				9.3	0.007742	8.531	0.004844
	9.17	0.008815	8.486	0.001732				9.27	0.0014	8.519	-0.001072				9.26	0.005745	8.498	-8.187e-05				9.31	0.007737	8.539	0.004891
	9.17	0.008118	8.494	0.001769				9.28	0.00156	8.527	-0.001096				9.27	0.005632	8.506	-7.971e-05				9.32	0.007732	8.547	0.004936
	9.18	0.00742	8.502	0.001807				9.28	0.002752	8.535	-0.001121				9.28	0.006263	8.514	-7.678e-05				9.33	0.005495	8.555	0.004982
	9.19	0.005535	8.51	0.001845				9.29	0.002594	8.543	-0.001146				9.28	0.006486	8.522	-7.4e-05				9.33	0.0084	8.563	0.005028
	9.2	0.007712	8.518	0.001884				9.3	0.002436	8.551	-0.001172				9.29	0.00653	8.53	-7.185e-05				9.34	0.008598	8.571	0.005073
	9.21	0.011	8.526	0.001923				9.31	0.001944	8.558	-0.001199				9.3	0.005898	8.537	-7.041e-05				9.35	0.008637	8.579	0.005118
	9.22	0.012	8.534	0.001963				9.32	0.00207	8.566	-0.001227				9.31	0.005266	8.545	-6.95e-05				9.36	0.008596	8.587	0.005162
	9.23	0.011	8.542	0.002003				9.33	0.002459	8.574	-0.001255				9.32	0.005366	8.553	-6.826e-05				9.37	0.008555	8.594	0.005207
	9.23	0.011	8.549	0.002044				9.33	0.002847	8.582	-0.001284				9.33	0.005682	8.561	-6.716e-05				9.38	0.007569	8.602	0.005251
	9.24	0.006904	8.557	0.002085				9.34	0.002798	8.59	-0.001313				9.33	0.005829	8.569	-6.606e-05				9.39	0.006551	8.61	0.005294
	9.25	0.006993	8.565	0.002127				9.35	0.002748	8.598	-0.001339				9.34	0.005721	8.577	-6.337e-05				9.39	0.006361	8.618	0.005338
	9.26	0.008499	8.573	0.00217				9.36	0.002582	8.606	-0.001364				9.35	0.005614	8.585	-6.037e-05				9.4	0.00724	8.626	0.005381
	9.27	0.008647	8.581	0.002213				9.37	0.0006137	8.614	-0.00139				9.36	0.005252	8.593	-5.804e-05				9.41	0.007343	8.634	0.005424
	9.28	0.008795	8.589	0.002256				9.38	0.0009344	8.622	-0.001416				9.37	0.004198	8.601	-5.585e-05				9.42	0.008666	8.642	0.005467
	9.28	0.009544	8.597	0.0023				9.39	0.001528	8.63	-0.001443				9.38	0.003875	8.609	-5.406e-05				9.43	0.008879	8.65	0.005509
	9.29	0.009776	8.605	0.002345				9.39	0.002224	8.637	-0.001471				9.39	0.004816	8.616	-5.252e-05				9.44	0.008964	8.658	0.005551
	9.3	0.009773	8.613	0.00239				9.4	0.00222	8.645	-0.001501				9.39	0.005317	8.624	-5.134e-05				9.44	0.008985	8.666	0.005593
	9.31	0.00977	8.621	0.002435				9.41	0.002215	8.653	-0.001529				9.4	0.005484	8.632	-5.065e-05				9.45	0.008778	8.673	0.005634
	9.32	0.009534	8.628	0.002481				9.42	0.002016	8.661	-0.001557				9.41	0.005552	8.64	-4.968e-05				9.46	0.00857	8.681	0.005675
	9.33	0.00724	8.636	0.002528				9.43	0.001188	8.669	-0.001584				9.42	0.005395	8.648	-4.738e-05				9.47	0.007521	8.689	0.005716
	9.33	0.009111	8.644	0.002575				9.44	0.001718	8.677	-0.00161				9.43	0.005238	8.656	-4.475e-05				9.48	0.007232	8.697	0.005757
	9.34	0.009009	8.652	0.002622				9.44	0.00193	8.685	-0.001634				9.44	0.004981	8.664	-4.244e-05				9.49	0.006944	8.705	0.005797
	9.35	0.008908	8.66	0.00267				9.45	0.002141	8.693	-0.00166				9.44	0.004725	8.672	-3.991e-05				9.49	0.006069	8.713	0.005837
	9.36	0.007659	8.668	0.002718				9.46	0.002224	8.701	-0.001688				9.45	0.003482	8.68	-3.744e-05				9.5	0.005834	8.721	0.005877
	9.37	0.008403	8.676	0.002767				9.47	0.002516	8.708	-0.001716				9.46	0.003809	8.687	-3.55e-05				9.51	0.004227	8.729	0.005916
	9.38	0.008734	8.684	0.002816				9.48	0.00252	8.716	-0.001744				9.47	0.005057	8.695	-3.392e-05				9.52	0.00409	8.737	0.005956
	9.39	0.007736	8.692	0.002865				9.49	0.002477	8.724	-0.001771				9.48	0.005615	8.703	-3.267e-05				9.53	0.007283	8.744	0.005995
	9.39	0.006737	8.699	0.002915				9.49	0.002434	8.732	-0.001799				9.49	0.005817	8.711	-3.092e-05				9.54	0.008812	8.752	0.006033
	9.4	0.006226	8.707	0.002965				9.5	0.001905	8.74	-0.001827				9.49	0.005658	8.719	-2.785e-05				9.55	0.009336	8.76	0.006072
	9.41	0.006275	8.715	0.003016				9.51	0.001714	8.748	-0.001854				9.5	0.005499	8.727	-2.41e-05				9.55	0.008495	8.768	0.00611
	9.42	0.006275	8.723	0.003067				9.52	0.001522	8.756	-0.001882				9.51	0.004898	8.735	-2.072e-05				9.56	0.007654	8.776	0.006148
	9.43	0.006275	8.731	0.003119				9.53	0.001104	8.764	-0.00191				9.52	0.004358	8.743	-1.746e-05				9.57	0.006068	8.784	0.006185
	9.44	0.008173	8.739	0.00317				9.54	0.002075	8.772	-0.001938				9.53	0.003325	8.751	-1.451e-05				9.58	0.006315	8.792	0.006223
	9.44	0.008454	8.747	0.003223				9.55	0.002286	8.78	-0.001966				9.54	0.002242	8.759	-1.209e-05				9.59	0.00624	8.8	0.00626
	9.45	0.008368	8.755	0.003275				9.55	0.001824	8.787	-0.001993				9.55	0.002507	8.766	-1.038e-05				9.6	0.006166	8.808	0.006297
	9.46	0.008282	8.763	0.003328				9.56	0.001363	8.795	-0.002019				9.55	0.004016	8.774	-9.419e-06				9.6	0.006216	8.816	0.006334
	9.47	0.00751	8.771	0.003381				9.57	0.002087	8.803	-0.002044				9.56	0.003945	8.782	-7.851e-06				9.61	0.006101	8.823	0.00637
	9.48	0.006228	8.778	0.003435				9.58	0.003194	8.811	-0.002069				9.57	0.003875	8.79	-4.238e-06				9.62	0.005986	8.831	0.006406
	9.49	0.009578	8.786	0.003489				9.59	0.002893	8.819	-0.002095				9.58	0.003485	8.798	-9.131e-09				9.63	0.006411	8.839	0.006442
	9.49	0.009035	8.794	0.003543				9.6	0.002593	8.827	-0.002122				9.59	0.003762	8.806	3.7e-06				9.64	0.006588	8.847	0.006478
	9.5	0.008491	8.802	0.003597				9.6	0.001882	8.835	-0.002149				9.6	0.005388	8.814	7.173e-06				9.65	0.006239	8.855	0.006514
	9.51	0.007205	8.81	0.003652				9.61	0.001723	8.843	-0.002176				9.6	0.004931	8.822	1.011e-05				9.65	0.00589	8.863	0.006549
	9.52	0.007	8.818	0.003708				9.62	0.001564	8.851	-0.002202				9.61	0.004475	8.83	1.244e-05				9.66	0.004672	8.871	0.006584
	9.53	0.006082	8.826	0.003763				9.63	0.0008419	8.858	-0.002228				9.62	0.003527	8.837	1.454e-05				9.67	0.006137	8.879	0.006619
	9.54	0.005164	8.834	0.003819				9.64	0.0008838	8.866	-0.002253				9.63	0.004501	8.845	1.641e-05				9.68	0.00697	8.887	0.006654
	9.55	0.003403	8.842	0.003876				9.65	0.001019	8.874	-0.002278				9.64	0.004947	8.853	1.911e-05				9.69	0.007225	8.894	0.006689
	9.55	0.004908	8.849	0.003933				9.65	0.001052	8.882	-0.002303				9.65	0.005204	8.861	2.309e-05				9.7	0.00748	8.902	0.006723
	9.56	0.005472	8.857	0.00399				9.66	0.0008793	8.89	-0.002329				9.65	0.006292	8.869	2.723e-05				9.71	0.007508	8.91	0.006757
	9.57	0.006036	8.865	0.004047				9.67	0.000707	8.898	-0.002357				9.66	0.006646	8.877	3.127e-05				9.71	0.00751	8.918	0.006791
	9.58	0.007222	8.873	0.004105				9.68	0.0007687	8.906	-0.002384				9.67	0.006633	8.885	3.469e-05				9.72	0.007512	8.926	0.006825
	9.59	0.007931	8.881	0.004163				9.69	0.0005149	8.914	-0.002412				9.68	0.00662	8.893	3.72e-05				9.73	0.006901	8.934	0.006859
	9.6	0.007756	8.889	0.004222				9.7	0.0002612	8.922	-0.002441				9.69	0.00409	8.901	3.916e-05				9.74	0.00629	8.942	0.006893
	9.6	0.007581	8.897	0.004281				9.71	-0.000245	8.93	-0.002469				9.7	0.004055	8.909	4.096e-05				9.75	0.004866	8.95	0.006926
	9.61	0.006829	8.905	0.00434				9.71	0.001041	8.937	-0.002496				9.71	0.00402	8.916	4.226e-05				9.76	0.005904	8.958	0.006959
	9.62	0.006565	8.913	0.0044				9.72	0.001426	8.945	-0.002524				9.71	0.003535	8.924	4.396e-05				9.76	0.006515	8.966	0.006993
	9.63	0.006301	8.921	0.00446				9.73	0.001533	8.953	-0.002552				9.72	0.002573	8.932	4.697e-05				9.77	0.006245	8.973	0.007026
	9.64	0.00658	8.928	0.00452				9.74	0.00164	8.961	-0.002579				9.73	0.002358	8.94	5.056e-05				9.78	0.005974	8.981	0.007058
	9.65	0.006093	8.936	0.004581				9.75	0.001575	8.969	-0.002607				9.74	0.004057	8.948	5.432e-05				9.79	0.005589	8.989	0.007091
	9.65	0.005606	8.944	0.004642				9.76	0.00151	8.977	-0.002634				9.75	0.004613	8.956	5.774e-05				9.8	0.005764	8.997	0.007124
	9.66	0.004486	8.952	0.004703				9.76	0.001227	8.985	-0.002662				9.76	0.004386	8.964	6.056e-05				9.81	0.005491	9.005	0.007156
	9.67	0.005197	8.96	0.004764				9.77	0.002712	8.993	-0.00269				9.76	0.004159	8.972	6.316e-05				9.81	0.005218	9.013	0.007188
	9.68	0.007437	8.968	0.004826				9.78	0.002537	9.001	-0.002717				9.77	0.003223	8.98	6.575e-05				9.82	0.005564	9.021	0.00722
	9.69	0.007034	8.976	0.004888				9.79	0.002362	9.008	-0.002742				9.78	0.002358	8.987	6.804e-05				9.83	0.006329	9.029	0.007252
	9.7	0.00663	8.984	0.004951				9.8	0.001997	9.016	-0.002768				9.79	0.005763	8.995	7.08e-05				9.84	0.006518	9.037	0.007284
	9.71	0.005258	8.992	0.005013				9.81	0.001659	9.024	-0.002794				9.8	0.005104	9.003	7.427e-05				9.85	0.006706	9.044	0.007315
	9.71	0.005182	8.999	0.005076				9.81	0.001312	9.032	-0.002821				9.81	0.004445	9.011	7.747e-05				9.86	0.006759	9.052	0.007346
	9.72	0.005106	9.007	0.00514				9.82	0.0009652	9.04	-0.002849				9.81	0.003028	9.019	8.061e-05				9.87	0.006812	9.06	0.007377
	9.73	0.004505	9.015	0.005203				9.83	0.001281	9.048	-0.002876				9.82	0.001465	9.027	8.354e-05				9.87	0.007335	9.068	0.007407
	9.74	0.00635	9.023	0.005267				9.84	0.002047	9.056	-0.002903				9.83	0.002356	9.035	8.606e-05				9.88	0.007349	9.076	0.007438
	9.75	0.007535	9.031	0.005332				9.85	0.002233	9.064	-0.002929				9.84	0.002741	9.043	8.793e-05				9.89	0.006936	9.084	0.007467
	9.76	0.00783	9.039	0.005396				9.86	0.002126	9.072	-0.002954				9.85	0.003126	9.051	8.941e-05				9.9	0.006522	9.092	0.007497
	9.76	0.007857	9.047	0.005461				9.87	0.002018	9.08	-0.002979				9.86	0.004216	9.059	9.092e-05				9.91	0.005682	9.1	0.007526
	9.77	0.007751	9.055	0.005526				9.87	0.001744	9.087	-0.003005				9.87	0.005829	9.066	9.4e-05				9.92	0.00681	9.108	0.007555
	9.78	0.007644	9.063	0.005592				9.88	0.00147	9.095	-0.00303				9.87	0.005966	9.074	9.873e-05				9.92	0.006554	9.116	0.007584
	9.79	0.006056	9.071	0.005657				9.89	0.000867	9.103	-0.003056				9.88	0.005711	9.082	0.0001033				9.93	0.006299	9.123	0.007612
	9.8	0.004284	9.078	0.005723				9.9	0.001146	9.111	-0.003082				9.89	0.005455	9.09	0.0001072				9.94	0.005379	9.131	0.00764
	9.81	0.00397	9.086	0.00579				9.91	0.0009969	9.119	-0.003109				9.9	0.004806	9.098	0.0001104				9.95	0.007097	9.139	0.007668
	9.81	0.005266	9.094	0.005856				9.92	0.0008482	9.127	-0.003136				9.91	0.004857	9.106	0.000113				9.96	0.007609	9.147	0.007695
	9.82	0.007021	9.102	0.005923				9.92	0.002213	9.135	-0.003163				9.92	0.004673	9.114	0.0001152				9.97	0.007749	9.155	0.007722
	9.83	0.007406	9.11	0.005991				9.93	0.001972	9.143	-0.003189				9.92	0.004489	9.122	0.0001174				9.97	0.007345	9.163	0.007749
	9.84	0.007419	9.118	0.006058				9.94	0.00173	9.151	-0.003216				9.93	0.004168	9.13	0.0001196				9.98	0.006941	9.171	0.007776
	9.85	0.007245	9.126	0.006126				9.95	0.001196	9.158	-0.003243				9.94	0.004585	9.137	0.0001231				9.99	0.009173	9.179	0.007802
	9.86	0.007071	9.134	0.006194				9.96	0.0005512	9.166	-0.00327				9.95	0.004629	9.145	0.000128				10	0.009194	9.187	0.007828
	9.87	0.005948	9.142	0.006262				9.97	0.0009327	9.174	-0.003297				9.96	0.004484	9.153	0.0001331				10.01	0.009217	9.194	0.007854
	9.87	0.005003	9.149	0.006331				9.97	0.001343	9.182	-0.003325				9.97	0.00434	9.161	0.0001374				10.02	0.008791	9.202	0.00788
	9.88	0.004377	9.157	0.0064				9.98	0.001688	9.19	-0.003353				9.97	0.004822	9.169	0.0001408				10.02	0.008366	9.21	0.007906
	9.89	0.004842	9.165	0.006469				9.99	0.001675	9.198	-0.003381				9.98	0.004959	9.177	0.0001435				10.03	0.0069	9.218	0.007932
	9.9	0.006297	9.173	0.006539				10	0.001663	9.206	-0.003409				9.99	0.004853	9.185	0.0001455				10.04	0.007773	9.226	0.007957
	9.91	0.006145	9.181	0.006608				10.01	0.001542	9.214	-0.003435				10	0.004746	9.193	0.000147				10.05	0.007422	9.234	0.007982
	9.92	0.005993	9.189	0.006678				10.02	0.001422	9.222	-0.00346				10.01	0.004537	9.201	0.0001487				10.06	0.007071	9.242	0.008007
	9.92	0.00515	9.197	0.006749				10.02	0.001181	9.23	-0.003487				10.02	0.004328	9.209	0.0001516				10.07	0.005409	9.25	0.008032
	9.93	0.005467	9.205	0.006819				10.03	0.001333	9.237	-0.003513				10.02	0.003561	9.216	0.0001552				10.08	0.004246	9.258	0.008057
	9.94	0.005568	9.213	0.00689				10.04	0.001348	9.245	-0.00354				10.03	0.002316	9.224	0.0001588				10.08	0.007217	9.266	0.008081
	9.95	0.004558	9.221	0.006961				10.05	0.001364	9.253	-0.003566				10.04	0.003942	9.232	0.000162				10.09	0.007897	9.273	0.008106
	9.96	0.003548	9.228	0.007032				10.06	0.001445	9.261	-0.003593				10.05	0.004845	9.24	0.0001649				10.1	0.009147	9.281	0.00813
	9.97	0.00473	9.236	0.007104				10.07	0.002604	9.269	-0.003621				10.06	0.004765	9.248	0.0001673				10.11	0.008407	9.289	0.008153
	9.97	0.005262	9.244	0.007176				10.08	0.002881	9.277	-0.003648				10.07	0.004685	9.256	0.0001693				10.12	0.007666	9.297	0.008177
	9.98	0.005021	9.252	0.007248				10.08	0.002766	9.285	-0.003675				10.08	0.004495	9.264	0.000171				10.13	0.005964	9.305	0.0082
	9.99	0.004781	9.26	0.00732				10.09	0.002651	9.293	-0.003702				10.08	0.004551	9.272	0.0001733				10.13	0.006663	9.313	0.008223
	10	0.004911	9.268	0.007393				10.1	0.002625	9.301	-0.003729				10.09	0.0045	9.28	0.0001774				10.14	0.006507	9.321	0.008245
	10.01	0.00479	9.276	0.007466				10.11	0.003324	9.308	-0.003756				10.1	0.00445	9.287	0.0001819				10.15	0.006351	9.329	0.008268
	10.02	0.004668	9.284	0.007539				10.12	0.003397	9.316	-0.003784				10.11	0.004453	9.295	0.0001855				10.16	0.006443	9.337	0.00829
	10.02	0.004996	9.292	0.007613				10.13	0.003439	9.324	-0.003813				10.12	0.00439	9.303	0.0001893				10.17	0.006325	9.344	0.008311
	10.03	0.007093	9.299	0.007687				10.13	0.002909	9.332	-0.003841				10.13	0.004328	9.311	0.0001929				10.18	0.006208	9.352	0.008332
	10.04	0.008084	9.307	0.007761				10.14	0.002379	9.34	-0.003869				10.13	0.003061	9.319	0.0001958				10.18	0.007438	9.36	0.008353
	10.05	0.007277	9.315	0.007835				10.15	0.001277	9.348	-0.003896				10.14	0.003668	9.327	0.0001984				10.19	0.007804	9.368	0.008374
	10.06	0.00647	9.323	0.00791				10.16	-0.0003778	9.356	-0.003922				10.15	0.003844	9.335	0.0002007				10.2	0.00791	9.376	0.008394
	10.07	0.005732	9.331	0.007985				10.17	0.0002299	9.364	-0.003948				10.16	0.003668	9.343	0.0002033				10.21	0.008017	9.384	0.008414
	10.08	0.00566	9.339	0.008061				10.18	0.00131	9.372	-0.003976				10.17	0.003492	9.351	0.0002067				10.22	0.009071	9.392	0.008434
	10.08	0.005589	9.347	0.008137				10.18	0.001983	9.38	-0.004003				10.18	0.002927	9.359	0.00021				10.23	0.011	9.4	0.008453
	10.09	0.005302	9.355	0.008213				10.19	0.002277	9.387	-0.004031				10.18	0.002656	9.366	0.0002133				10.24	0.011	9.408	0.008473
	10.1	0.004713	9.363	0.00829				10.2	0.001497	9.395	-0.004059				10.19	0.003655	9.374	0.0002162				10.24	0.011	9.416	0.008492
	10.11	0.004833	9.371	0.008367				10.21	0.0007174	9.403	-0.004087				10.2	0.003994	9.382	0.0002184				10.25	0.011	9.423	0.008511
	10.12	0.005694	9.378	0.008445				10.22	0.0002806	9.411	-0.004115				10.21	0.004216	9.39	0.00022				10.26	0.00967	9.431	0.008529
	10.13	0.005596	9.386	0.008523				10.23	0.000642	9.419	-0.004142				10.22	0.004312	9.398	0.0002211				10.27	0.007576	9.439	0.008548
	10.13	0.005499	9.394	0.008601				10.24	0.001004	9.427	-0.004167				10.23	0.004409	9.406	0.0002219				10.28	0.008971	9.447	0.008566
	10.14	0.005752	9.402	0.00868				10.24	0.001184	9.435	-0.004193				10.24	0.004953	9.414	0.000223				10.29	0.00902	9.455	0.008585
	10.15	0.005693	9.41	0.008759				10.25	0.00145	9.443	-0.00422				10.24	0.005263	9.422	0.0002255				10.29	0.008834	9.463	0.008603
	10.16	0.005634	9.418	0.008839				10.26	0.001208	9.451	-0.004246				10.25	0.005266	9.43	0.0002282				10.3	0.008647	9.471	0.008621
	10.17	0.005183	9.426	0.008919				10.27	0.0009658	9.458	-0.004273				10.26	0.005122	9.437	0.0002306				10.31	0.008324	9.479	0.008639
	10.18	0.005238	9.434	0.008999				10.28	0.0008158	9.466	-0.004301				10.27	0.004977	9.445	0.0002335				10.32	0.008002	9.487	0.008657
	10.18	0.005021	9.442	0.009079				10.29	0.001362	9.474	-0.004328				10.28	0.004687	9.453	0.0002363				10.33	0.007506	9.494	0.008675
	10.19	0.004804	9.449	0.00916				10.29	0.001631	9.482	-0.004354				10.29	0.003555	9.461	0.0002387				10.34	0.007289	9.502	0.008692
	10.2	0.006555	9.457	0.009241				10.3	0.001755	9.49	-0.00438				10.29	0.005257	9.469	0.0002407				10.34	0.007072	9.51	0.00871
	10.21	0.0068	9.465	0.009321				10.31	0.001805	9.498	-0.004405				10.3	0.00539	9.477	0.0002423				10.35	0.006365	9.518	0.008727
	10.22	0.004354	9.473	0.009402				10.32	0.001856	9.506	-0.004431				10.31	0.005364	9.485	0.0002445				10.36	0.006943	9.526	0.008745
	10.23	0.001908	9.481	0.009483				10.33	0.002089	9.514	-0.004456				10.32	0.005337	9.493	0.0002478				10.37	0.007098	9.534	0.008762
	10.24	0.001934	9.489	0.009563				10.34	0.002024	9.522	-0.004482				10.33	0.005231	9.501	0.0002517				10.38	0.007252	9.542	0.008779
	10.24	0.002065	9.497	0.009643				10.34	0.00196	9.53	-0.004509				10.34	0.005195	9.509	0.0002557				10.39	0.008192	9.55	0.008796
	10.25	0.002196	9.505	0.009722				10.35	0.001777	9.537	-0.004536				10.34	0.005158	9.516	0.0002592				10.4	0.008518	9.558	0.008812
	10.26	0.002961	9.513	0.009801				10.36	0.001595	9.545	-0.004564				10.35	0.004472	9.524	0.0002618				10.4	0.008843	9.566	0.008829
	10.27	0.002919	9.521	0.009879				10.37	0.0007818	9.553	-0.004591				10.36	0.005016	9.532	0.0002639				10.41	0.008335	9.573	0.008845
	10.28	0.002878	9.528	0.009957				10.38	0.001282	9.561	-0.004617				10.37	0.005354	9.54	0.0002661				10.42	0.007827	9.581	0.008861
	10.29	0.003136	9.536	0.01				10.39	0.001688	9.569	-0.004642				10.38	0.005418	9.548	0.0002682				10.43	0.006771	9.589	0.008877
	10.29	0.003333	9.544	0.01				10.4	0.001798	9.577	-0.004667				10.39	0.005482	9.556	0.000271				10.44	0.00771	9.597	0.008893
	10.3	0.00353	9.552	0.01				10.4	0.001416	9.585	-0.004692				10.4	0.005546	9.564	0.0002749				10.45	0.00896	9.605	0.008908
	10.31	0.005778	9.56	0.01				10.41	0.001034	9.593	-0.004718				10.4	0.006435	9.572	0.0002787				10.45	0.009759	9.613	0.008924
	10.32	0.006226	9.568	0.01				10.42	0.0007006	9.601	-0.004743				10.41	0.006428	9.58	0.0002818				10.46	0.011	9.621	0.008939
	10.33	0.006588	9.576	0.01				10.43	0.001578	9.608	-0.004769				10.42	0.006422	9.587	0.0002842				10.47	0.012	9.629	0.008954
	10.34	0.006729	9.584	0.01				10.44	0.001672	9.616	-0.004796				10.43	0.006396	9.595	0.0002858				10.48	0.011	9.637	0.008969
	10.34	0.006157	9.592	0.011				10.45	0.001402	9.624	-0.004821				10.44	0.006283	9.603	0.0002873				10.49	0.011	9.644	0.008983
	10.35	0.005585	9.599	0.011				10.45	0.001132	9.632	-0.004847				10.45	0.006171	9.611	0.0002888				10.5	0.009306	9.652	0.008998
	10.36	0.004316	9.607	0.011				10.46	0.0009325	9.64	-0.004872				10.45	0.005841	9.619	0.0002904				10.5	0.0086	9.66	0.009012
	10.37	0.004399	9.615	0.011				10.47	0.001579	9.648	-0.004897				10.46	0.00597	9.627	0.0002932				10.51	0.008679	9.668	0.009026
	10.38	0.00443	9.623	0.011				10.48	0.002335	9.656	-0.004922				10.47	0.006905	9.635	0.0002971				10.52	0.008626	9.676	0.00904
	10.39	0.00446	9.631	0.011				10.49	0.002395	9.664	-0.004946				10.48	0.006828	9.643	0.0003009				10.53	0.008573	9.684	0.009053
	10.4	0.004183	9.639	0.011				10.5	0.002456	9.672	-0.004971				10.49	0.006752	9.651	0.0003046				10.54	0.008566	9.692	0.009067
	10.4	0.003905	9.647	0.011				10.5	0.002685	9.68	-0.004996				10.5	0.006582	9.659	0.0003078				10.55	0.00856	9.7	0.00908
	10.41	0.002653	9.655	0.011				10.51	0.002595	9.687	-0.005021				10.5	0.005107	9.666	0.0003103				10.56	0.009545	9.708	0.009093
	10.42	0.003289	9.663	0.011				10.52	0.002505	9.695	-0.005046				10.51	0.005018	9.674	0.0003129				10.56	0.01	9.716	0.009106
	10.43	0.00386	9.671	0.011				10.53	0.003658	9.703	-0.005069				10.52	0.005194	9.682	0.0003153				10.57	0.014	9.723	0.009119
	10.44	0.004105	9.678	0.011				10.54	0.003932	9.711	-0.005092				10.53	0.005781	9.69	0.0003176				10.58	0.013	9.731	0.009132
	10.45	0.003374	9.686	0.011				10.55	0.003388	9.719	-0.005115				10.54	0.005737	9.698	0.0003212				10.59	0.013	9.739	0.009145
	10.45	0.002642	9.694	0.011				10.56	0.002844	9.727	-0.005139				10.55	0.005694	9.706	0.0003254				10.6	0.012	9.747	0.009157
	10.46	0.002049	9.702	0.011				10.56	0.001483	9.735	-0.005162				10.56	0.005923	9.714	0.0003294				10.61	0.009301	9.755	0.00917
	10.47	0.002509	9.71	0.011				10.57	0.001005	9.743	-0.005187				10.56	0.006347	9.722	0.000334				10.61	0.01	9.763	0.009182
	10.48	0.003208	9.718	0.011				10.58	0.001705	9.751	-0.005211				10.57	0.006415	9.73	0.0003384				10.62	0.01	9.771	0.009195
	10.49	0.004266	9.726	0.012				10.59	0.002406	9.758	-0.005237				10.58	0.006357	9.737	0.0003419				10.63	0.01	9.779	0.009207
	10.5	0.004677	9.734	0.012				10.6	0.002885	9.766	-0.005262				10.59	0.006298	9.745	0.0003452				10.64	0.012	9.787	0.009219
	10.5	0.004449	9.742	0.012				10.61	0.002791	9.774	-0.005286				10.6	0.005819	9.753	0.0003484				10.65	0.014	9.794	0.009231
	10.51	0.00422	9.749	0.012				10.61	0.002697	9.782	-0.00531				10.61	0.006661	9.761	0.0003514				10.66	0.015	9.802	0.009243
	10.52	0.001444	9.757	0.012				10.62	0.00198	9.79	-0.005334				10.61	0.00659	9.769	0.0003557				10.66	0.014	9.81	0.009255
	10.53	0.003215	9.765	0.012				10.63	0.001617	9.798	-0.005358				10.62	0.00652	9.777	0.0003613				10.67	0.014	9.818	0.009267
	10.54	0.003676	9.773	0.012				10.64	0.00143	9.806	-0.005382				10.63	0.005894	9.785	0.0003671				10.68	0.013	9.826	0.009279
	10.55	0.00424	9.781	0.012				10.65	0.001334	9.814	-0.005406				10.64	0.007052	9.793	0.0003732				10.69	0.013	9.834	0.009291
	10.56	0.004488	9.789	0.012				10.66	0.001237	9.822	-0.005431				10.65	0.006948	9.801	0.0003788				10.7	0.014	9.842	0.009303
	10.56	0.004737	9.797	0.012				10.66	0.001716	9.83	-0.005456				10.66	0.006844	9.809	0.0003833				10.71	0.013	9.85	0.009315
	10.57	0.005018	9.805	0.012				10.67	0.002631	9.837	-0.00548				10.66	0.006306	9.816	0.0003878				10.72	0.013	9.858	0.009327
	10.58	0.005065	9.813	0.012				10.68	0.002874	9.845	-0.005502				10.67	0.006587	9.824	0.0003924				10.72	0.013	9.866	0.009338
	10.59	0.003784	9.821	0.012				10.69	0.002451	9.853	-0.005523				10.68	0.006868	9.832	0.0003971				10.73	0.011	9.873	0.00935
	10.6	0.002503	9.828	0.012				10.7	0.002027	9.861	-0.005546				10.69	0.007621	9.84	0.0004028				10.74	0.01	9.881	0.009361
	10.61	0.002323	9.836	0.012				10.71	0.002039	9.869	-0.005569				10.7	0.007552	9.848	0.000409				10.75	0.011	9.889	0.009373
	10.61	0.003686	9.844	0.012				10.72	0.00277	9.877	-0.005593				10.71	0.007483	9.856	0.0004153				10.76	0.012	9.897	0.009384
	10.62	0.004096	9.852	0.012				10.72	0.003674	9.885	-0.005617				10.72	0.007183	9.864	0.0004219				10.77	0.011	9.905	0.009395
	10.63	0.003863	9.86	0.012				10.73	0.003728	9.893	-0.005641				10.72	0.007323	9.872	0.0004279				10.77	0.011	9.913	0.009406
	10.64	0.003629	9.868	0.012				10.74	0.003736	9.901	-0.005666				10.73	0.009256	9.88	0.0004331				10.78	0.012	9.921	0.009418
	10.65	0.003834	9.876	0.012				10.75	0.003745	9.908	-0.005689				10.74	0.009243	9.887	0.0004381				10.79	0.014	9.929	0.009429
	10.66	0.004039	9.884	0.012				10.76	0.0044	9.916	-0.005712				10.75	0.009229	9.895	0.0004429				10.8	0.015	9.937	0.00944
	10.66	0.004322	9.892	0.012				10.77	0.004459	9.924	-0.005736				10.76	0.008131	9.903	0.000448				10.81	0.015	9.944	0.009451
	10.67	0.004165	9.899	0.012				10.77	0.004164	9.932	-0.005758				10.77	0.007112	9.911	0.0004544				10.82	0.015	9.952	0.009462
	10.68	0.004009	9.907	0.012				10.78	0.003869	9.94	-0.005781				10.77	0.007759	9.919	0.0004616				10.82	0.015	9.96	0.009473
	10.69	0.004582	9.915	0.012				10.79	0.003421	9.948	-0.005804				10.78	0.007659	9.927	0.0004687				10.83	0.014	9.968	0.009483
	10.7	0.005155	9.923	0.012				10.8	0.002973	9.956	-0.005828				10.79	0.00756	9.935	0.0004759				10.84	0.016	9.976	0.009494
	10.71	0.004947	9.931	0.012				10.81	0.001974	9.964	-0.005852				10.8	0.007736	9.943	0.0004827				10.85	0.016	9.984	0.009505
	10.72	0.004739	9.939	0.012				10.82	0.002343	9.972	-0.005876				10.81	0.008067	9.951	0.0004892				10.86	0.016	9.992	0.009516
	10.72	0.004044	9.947	0.012				10.82	0.004449	9.98	-0.0059				10.82	0.008081	9.959	0.0004957				10.87	0.016	10	0.009527
	10.73	0.005214	9.955	0.012				10.83	0.004521	9.987	-0.005922				10.82	0.008096	9.966	0.0005024				10.88	0.017	10.008	0.009538
	10.74	0.007483	9.963	0.012				10.84	0.004491	9.995	-0.005943				10.83	0.008165	9.974	0.0005099				10.88	0.017	10.016	0.009549
	10.75	0.00729	9.971	0.013				10.85	0.004462	10.003	-0.005964				10.84	0.008169	9.982	0.0005185				10.89	0.017	10.023	0.00956
	10.76	0.007096	9.978	0.013				10.86	0.002655	10.011	-0.005986				10.85	0.007968	9.99	0.0005276				10.9	0.017	10.031	0.009571
	10.77	0.0066	9.986	0.013				10.87	0.002191	10.019	-0.006008				10.86	0.007767	9.998	0.0005368				10.91	0.017	10.039	0.009582
	10.77	0.006405	9.994	0.013				10.88	0.002498	10.027	-0.006031				10.87	0.007707	10.006	0.0005457				10.92	0.017	10.047	0.009593
	10.78	0.005458	10.002	0.013				10.88	0.002638	10.035	-0.006054				10.88	0.009732	10.014	0.0005537				10.93	0.016	10.055	0.009604
	10.79	0.004803	10.01	0.013				10.89	0.002779	10.043	-0.006077				10.88	0.009432	10.022	0.0005616				10.93	0.016	10.063	0.009615
	10.8	0.003507	10.018	0.013				10.9	0.003829	10.051	-0.006099				10.89	0.009131	10.03	0.0005696				10.94	0.015	10.071	0.009626
	10.81	0.003705	10.026	0.013				10.91	0.004239	10.058	-0.00612				10.9	0.008388	10.037	0.000577				10.95	0.017	10.079	0.009638
	10.82	0.004263	10.034	0.013				10.92	0.004396	10.066	-0.006141				10.91	0.011	10.045	0.0005849				10.96	0.018	10.087	0.00965
	10.82	0.004385	10.042	0.013				10.93	0.003849	10.074	-0.006163				10.92	0.011	10.053	0.0005946				10.97	0.019	10.094	0.009661
	10.83	0.004507	10.049	0.013				10.93	0.003301	10.082	-0.006185				10.93	0.011	10.061	0.0006047				10.98	0.019	10.102	0.009673
	10.84	0.004954	10.057	0.013				10.94	0.003362	10.09	-0.006208				10.93	0.011	10.069	0.0006151				10.98	0.019	10.11	0.009685
	10.85	0.004969	10.065	0.013				10.95	0.00324	10.098	-0.00623				10.94	0.009427	10.077	0.0006258				10.99	0.019	10.118	0.009697
	10.86	0.004292	10.073	0.013				10.96	0.003119	10.106	-0.006252				10.95	0.00948	10.085	0.0006357				11	0.018	10.126	0.00971
	10.87	0.003615	10.081	0.013				10.97	0.002443	10.114	-0.006274				10.96	0.01	10.093	0.0006452				11.01	0.016	10.134	0.009722
	10.88	0.006391	10.089	0.013				10.98	0.003614	10.122	-0.006296				10.97	0.011	10.101	0.000655				11.02	0.016	10.142	0.009735
	10.88	0.006675	10.097	0.013				10.98	0.004018	10.13	-0.006316				10.98	0.012	10.109	0.0006653				11.03	0.019	10.15	0.009748
	10.89	0.007379	10.105	0.013				10.99	0.00397	10.137	-0.006337				10.98	0.012	10.116	0.0006766				11.04	0.019	10.158	0.009761
	10.9	0.007832	10.113	0.013				11	0.003922	10.145	-0.006357				10.99	0.012	10.124	0.0006886				11.04	0.019	10.166	0.009775
	10.91	0.008052	10.121	0.013				11.01	0.003707	10.153	-0.006378				11	0.011	10.132	0.0007005				11.05	0.019	10.173	0.009789
	10.92	0.008157	10.128	0.013				11.02	0.003581	10.161	-0.006399				11.01	0.011	10.14	0.0007125				11.06	0.019	10.181	0.009803
	10.93	0.005303	10.136	0.013				11.03	0.003454	10.169	-0.00642				11.02	0.015	10.148	0.0007243				11.07	0.019	10.189	0.009817
	10.93	0.002448	10.144	0.013				11.04	0.002947	10.177	-0.006441				11.03	0.015	10.156	0.0007354				11.08	0.019	10.197	0.009832
	10.94	0.002074	10.152	0.013				11.04	0.004266	10.185	-0.006461				11.04	0.014	10.164	0.0007465				11.09	0.019	10.205	0.009847
	10.95	0.00561	10.16	0.013				11.05	0.005066	10.193	-0.00648				11.04	0.013	10.172	0.000758				11.09	0.018	10.213	0.009863
	10.96	0.005803	10.168	0.013				11.06	0.005342	10.201	-0.006499				11.05	0.013	10.18	0.0007698				11.1	0.019	10.221	0.009879
	10.97	0.005997	10.176	0.013				11.07	0.005172	10.208	-0.006517				11.06	0.013	10.187	0.0007827				11.11	0.021	10.229	0.009895
	10.98	0.007207	10.184	0.013				11.08	0.005003	10.216	-0.006536				11.07	0.013	10.195	0.000797				11.12	0.022	10.237	0.009912
	10.98	0.00699	10.192	0.013				11.09	0.00461	10.224	-0.006555				11.08	0.013	10.203	0.0008114				11.13	0.022	10.244	0.00993
	10.99	0.006774	10.199	0.013				11.09	0.004716	10.232	-0.006574				11.09	0.012	10.211	0.0008256				11.14	0.021	10.252	0.009948
	11	0.006276	10.207	0.013				11.1	0.004591	10.24	-0.006593				11.09	0.012	10.219	0.0008402				11.14	0.02	10.26	0.009966
	11.01	0.006033	10.215	0.013				11.11	0.004465	10.248	-0.006613				11.1	0.012	10.227	0.0008547				11.15	0.019	10.268	0.009985
	11.02	0.004863	10.223	0.013				11.12	0.003989	10.256	-0.006632				11.11	0.012	10.235	0.0008689				11.16	0.019	10.276	0.01
	11.03	0.005012	10.231	0.013				11.13	0.004953	10.264	-0.006651				11.12	0.012	10.243	0.000883				11.17	0.019	10.284	0.01
	11.04	0.006565	10.239	0.013				11.14	0.005133	10.272	-0.006669				11.13	0.013	10.251	0.0008973				11.18	0.018	10.292	0.01
	11.04	0.007658	10.247	0.013				11.14	0.005203	10.28	-0.006687				11.14	0.013	10.259	0.000913				11.19	0.02	10.3	0.01
	11.05	0.008015	10.255	0.013				11.15	0.005218	10.287	-0.006704				11.14	0.014	10.266	0.0009304				11.19	0.022	10.308	0.01
	11.06	0.008552	10.263	0.013				11.16	0.005232	10.295	-0.006721				11.15	0.014	10.274	0.0009481				11.2	0.022	10.316	0.01
	11.07	0.008652	10.271	0.013				11.17	0.005251	10.303	-0.006739				11.16	0.015	10.282	0.000966				11.21	0.022	10.323	0.01
	11.08	0.008382	10.278	0.013				11.18	0.005199	10.311	-0.006756				11.17	0.015	10.29	0.0009839				11.22	0.022	10.331	0.01
	11.09	0.008112	10.286	0.013				11.19	0.005148	10.319	-0.006773				11.18	0.015	10.298	0.001002				11.23	0.022	10.339	0.01
	11.09	0.006806	10.294	0.013				11.19	0.004976	10.327	-0.00679				11.19	0.014	10.306	0.001021				11.24	0.023	10.347	0.01
	11.1	0.005603	10.302	0.013				11.2	0.004805	10.335	-0.006806				11.19	0.013	10.314	0.001039				11.25	0.022	10.355	0.01
	11.11	0.005581	10.31	0.013				11.21	0.003581	10.343	-0.006821				11.2	0.013	10.322	0.001058				11.25	0.021	10.363	0.01
	11.12	0.006956	10.318	0.013				11.22	0.003474	10.351	-0.006835				11.21	0.015	10.33	0.001078				11.26	0.021	10.371	0.01
	11.13	0.007121	10.326	0.013				11.23	0.00395	10.358	-0.00685				11.22	0.015	10.337	0.001099				11.27	0.021	10.379	0.01
	11.14	0.006137	10.334	0.013				11.24	0.004426	10.366	-0.006866				11.23	0.015	10.345	0.001121				11.28	0.022	10.387	0.01
	11.14	0.005152	10.342	0.013				11.25	0.004489	10.374	-0.006882				11.24	0.015	10.353	0.001142				11.29	0.022	10.394	0.01
	11.15	0.002859	10.349	0.013				11.25	0.004519	10.382	-0.006898				11.25	0.015	10.361	0.001164				11.3	0.024	10.402	0.01
	11.16	0.005219	10.357	0.013				11.26	0.004548	10.39	-0.006914				11.25	0.015	10.369	0.001185				11.3	0.024	10.41	0.01
	11.17	0.006004	10.365	0.013				11.27	0.004762	10.398	-0.006929				11.26	0.014	10.377	0.001206				11.31	0.024	10.418	0.01
	11.18	0.006395	10.373	0.013				11.28	0.004926	10.406	-0.006944				11.27	0.013	10.385	0.001228				11.32	0.024	10.426	0.011
	11.19	0.006786	10.381	0.013				11.29	0.004924	10.414	-0.006958				11.28	0.014	10.393	0.00125				11.33	0.024	10.434	0.011
	11.19	0.006918	10.389	0.013				11.3	0.004922	10.422	-0.006973				11.29	0.014	10.401	0.001273				11.34	0.024	10.442	0.011
	11.2	0.006363	10.397	0.013				11.3	0.004675	10.43	-0.006987				11.3	0.015	10.409	0.001297				11.35	0.024	10.45	0.011
	11.21	0.005807	10.405	0.013				11.31	0.00443	10.437	-0.007002				11.3	0.015	10.416	0.001323				11.35	0.024	10.458	0.011
	11.22	0.002275	10.413	0.013				11.32	0.004112	10.445	-0.007017				11.31	0.015	10.424	0.001348				11.36	0.022	10.466	0.011
	11.23	0.00404	10.421	0.013				11.33	0.004865	10.453	-0.007031				11.32	0.015	10.432	0.001374				11.37	0.024	10.473	0.011
	11.24	0.005356	10.428	0.013				11.34	0.004804	10.461	-0.007044				11.33	0.015	10.44	0.001401				11.38	0.024	10.481	0.011
	11.25	0.006672	10.436	0.013				11.35	0.004743	10.469	-0.007057				11.34	0.015	10.448	0.001427				11.39	0.025	10.489	0.011
	11.25	0.007153	10.444	0.013				11.35	0.004255	10.477	-0.007069				11.35	0.016	10.456	0.001454				11.4	0.025	10.497	0.011
	11.26	0.006542	10.452	0.013				11.36	0.005455	10.485	-0.00708				11.35	0.017	10.464	0.001481				11.41	0.024	10.505	0.011
	11.27	0.005931	10.46	0.013				11.37	0.005503	10.493	-0.007091				11.36	0.017	10.472	0.001511				11.41	0.023	10.513	0.011
	11.28	0.005624	10.468	0.013				11.38	0.005085	10.501	-0.007102				11.37	0.016	10.48	0.001542				11.42	0.021	10.521	0.011
	11.29	0.005954	10.476	0.013				11.39	0.004667	10.508	-0.007113				11.38	0.015	10.487	0.001572				11.43	0.022	10.529	0.011
	11.3	0.006645	10.484	0.013				11.4	0.003784	10.516	-0.007125				11.39	0.015	10.495	0.001603				11.44	0.024	10.537	0.011
	11.3	0.006709	10.492	0.013				11.41	0.004024	10.524	-0.007136				11.4	0.017	10.503	0.001634				11.45	0.025	10.544	0.011
	11.31	0.006773	10.499	0.013				11.41	0.005501	10.532	-0.007147				11.41	0.017	10.511	0.001665				11.46	0.024	10.552	0.011
	11.32	0.006455	10.507	0.013				11.42	0.005307	10.54	-0.007158				11.41	0.017	10.519	0.001697				11.46	0.023	10.56	0.011
	11.33	0.006136	10.515	0.013				11.43	0.005113	10.548	-0.007169				11.42	0.017	10.527	0.001729				11.47	0.023	10.568	0.011
	11.34	0.00435	10.523	0.013				11.44	0.004666	10.556	-0.007178				11.43	0.017	10.535	0.001761				11.48	0.022	10.576	0.011
	11.35	0.003102	10.531	0.013				11.45	0.004921	10.564	-0.007187				11.44	0.017	10.543	0.001796				11.49	0.022	10.584	0.011
	11.35	0.006898	10.539	0.013				11.46	0.004963	10.572	-0.007196				11.45	0.017	10.551	0.001831				11.5	0.024	10.592	0.011
	11.36	0.007717	10.547	0.013				11.46	0.004863	10.58	-0.007205				11.46	0.017	10.559	0.001867				11.51	0.024	10.6	0.011
	11.37	0.007015	10.555	0.013				11.47	0.004764	10.587	-0.007213				11.46	0.017	10.566	0.001903				11.51	0.025	10.608	0.011
	11.38	0.006312	10.563	0.013				11.48	0.004772	10.595	-0.007221				11.47	0.016	10.574	0.001939				11.52	0.025	10.616	0.012
	11.39	0.005712	10.571	0.013				11.49	0.004723	10.603	-0.00723				11.48	0.016	10.582	0.001974				11.53	0.024	10.623	0.012
	11.4	0.008079	10.578	0.013				11.5	0.004673	10.611	-0.007238				11.49	0.017	10.59	0.00201				11.54	0.024	10.631	0.012
	11.41	0.008351	10.586	0.013				11.51	0.005383	10.619	-0.007245				11.5	0.016	10.598	0.002046				11.55	0.025	10.639	0.012
	11.41	0.007951	10.594	0.013				11.51	0.005216	10.627	-0.007252				11.51	0.016	10.606	0.002083				11.56	0.026	10.647	0.012
	11.42	0.007551	10.602	0.013				11.52	0.00505	10.635	-0.007259				11.51	0.017	10.614	0.002121				11.57	0.026	10.655	0.012
	11.43	0.006668	10.61	0.013				11.53	0.004959	10.643	-0.007265				11.52	0.017	10.622	0.002162				11.57	0.026	10.663	0.012
	11.44	0.007339	10.618	0.013				11.54	0.005631	10.651	-0.007271				11.53	0.017	10.63	0.002203				11.58	0.026	10.671	0.012
	11.45	0.008325	10.626	0.013				11.55	0.005989	10.658	-0.007277				11.54	0.017	10.637	0.002244				11.59	0.026	10.679	0.012
	11.46	0.00855	10.634	0.013				11.56	0.006075	10.666	-0.007283				11.55	0.015	10.645	0.002284				11.6	0.025	10.687	0.012
	11.46	0.007425	10.642	0.013				11.57	0.00601	10.674	-0.007289				11.56	0.016	10.653	0.002324				11.61	0.024	10.694	0.012
	11.47	0.006301	10.649	0.013				11.57	0.005945	10.682	-0.007293				11.57	0.017	10.661	0.002365				11.62	0.023	10.702	0.012
	11.48	0.007177	10.657	0.013				11.58	0.005312	10.69	-0.007297				11.57	0.017	10.669	0.002405				11.62	0.023	10.71	0.012
	11.49	0.00812	10.665	0.013				11.59	0.003562	10.698	-0.0073				11.58	0.017	10.677	0.002446				11.63	0.024	10.718	0.012
	11.5	0.009062	10.673	0.013				11.6	0.004839	10.706	-0.007303				11.59	0.016	10.685	0.002489				11.64	0.025	10.726	0.012
	11.51	0.00973	10.681	0.013				11.61	0.006162	10.714	-0.007306				11.6	0.017	10.693	0.002533				11.65	0.024	10.734	0.012
	11.51	0.013	10.689	0.013				11.62	0.006391	10.722	-0.007309				11.61	0.017	10.701	0.002577				11.66	0.024	10.742	0.012
	11.52	0.013	10.697	0.013				11.62	0.006443	10.73	-0.007311				11.62	0.018	10.709	0.002621				11.67	0.023	10.75	0.012
	11.53	0.013	10.705	0.013				11.63	0.006324	10.737	-0.007314				11.62	0.018	10.716	0.002665				11.67	0.023	10.758	0.013
	11.54	0.012	10.713	0.013				11.64	0.006205	10.745	-0.007315				11.63	0.018	10.724	0.002709				11.68	0.024	10.766	0.013
	11.55	0.01	10.721	0.013				11.65	0.005915	10.753	-0.007316				11.64	0.018	10.732	0.002754				11.69	0.024	10.773	0.013
	11.56	0.014	10.728	0.013				11.66	0.006645	10.761	-0.007317				11.65	0.018	10.74	0.0028				11.7	0.024	10.781	0.013
	11.57	0.014	10.736	0.013				11.67	0.006718	10.769	-0.007317				11.66	0.018	10.748	0.002846				11.71	0.024	10.789	0.013
	11.57	0.014	10.744	0.013				11.67	0.006669	10.777	-0.007317				11.67	0.018	10.756	0.002895				11.72	0.024	10.797	0.013
	11.58	0.014	10.752	0.013				11.68	0.00662	10.785	-0.007317				11.67	0.017	10.764	0.002943				11.73	0.023	10.805	0.013
	11.59	0.015	10.76	0.013				11.69	0.006449	10.793	-0.007317				11.68	0.018	10.772	0.002991				11.73	0.023	10.813	0.013
	11.6	0.017	10.768	0.013				11.7	0.0069	10.801	-0.007317				11.69	0.019	10.78	0.003039				11.74	0.024	10.821	0.013
	11.61	0.019	10.776	0.013				11.71	0.008428	10.808	-0.007317				11.7	0.019	10.787	0.003088				11.75	0.024	10.829	0.013
	11.62	0.02	10.784	0.013				11.72	0.008576	10.816	-0.007317				11.71	0.018	10.795	0.003137				11.76	0.024	10.837	0.013
	11.62	0.02	10.792	0.013				11.73	0.008568	10.824	-0.007315				11.72	0.017	10.803	0.003186				11.77	0.024	10.844	0.013
	11.63	0.021	10.799	0.013				11.73	0.008561	10.832	-0.007312				11.73	0.017	10.811	0.003235				11.78	0.024	10.852	0.013
	11.64	0.023	10.807	0.013				11.74	0.0084	10.84	-0.00731				11.73	0.019	10.819	0.003286				11.78	0.023	10.86	0.013
	11.65	0.028	10.815	0.013				11.75	0.008436	10.848	-0.007307				11.74	0.02	10.827	0.003337				11.79	0.023	10.868	0.013
	11.66	0.028	10.823	0.013				11.76	0.008453	10.856	-0.007306				11.75	0.021	10.835	0.003389				11.8	0.023	10.876	0.013
	11.67	0.028	10.831	0.013				11.77	0.00847	10.864	-0.007304				11.76	0.02	10.843	0.003441				11.81	0.026	10.884	0.014
	11.67	0.029	10.839	0.013				11.78	0.011	10.872	-0.007302				11.77	0.02	10.851	0.003494				11.82	0.025	10.892	0.014
	11.68	0.036	10.847	0.013				11.78	0.011	10.88	-0.007299				11.78	0.018	10.859	0.003546				11.83	0.025	10.9	0.014
	11.69	0.038	10.855	0.013				11.79	0.011	10.887	-0.007297				11.78	0.018	10.866	0.003598				11.83	0.024	10.908	0.014
	11.7	0.038	10.863	0.013				11.8	0.011	10.895	-0.007293				11.79	0.019	10.874	0.00365				11.84	0.023	10.916	0.014
	11.71	0.039	10.871	0.013				11.81	0.011	10.903	-0.007289				11.8	0.019	10.882	0.003701				11.85	0.024	10.923	0.014
	11.72	0.043	10.878	0.013				11.82	0.011	10.911	-0.007285				11.81	0.019	10.89	0.003754				11.86	0.024	10.931	0.014
	11.73	0.049	10.886	0.013				11.83	0.013	10.919	-0.00728				11.82	0.019	10.898	0.003807				11.87	0.025	10.939	0.014
	11.73	0.051	10.894	0.013				11.83	0.013	10.927	-0.007275				11.83	0.019	10.906	0.003861				11.88	0.027	10.947	0.014
	11.74	0.053	10.902	0.013				11.84	0.014	10.935	-0.00727				11.83	0.019	10.914	0.003914				11.89	0.026	10.955	0.014
	11.75	0.057	10.91	0.013				11.85	0.014	10.943	-0.007264				11.84	0.019	10.922	0.003967				11.89	0.026	10.963	0.014
	11.76	0.062	10.918	0.013				11.86	0.018	10.951	-0.007258				11.85	0.019	10.93	0.00402				11.9	0.025	10.971	0.014
	11.77	0.064	10.926	0.013				11.87	0.019	10.958	-0.007252				11.86	0.019	10.937	0.004072				11.91	0.026	10.979	0.014
	11.78	0.069	10.934	0.013				11.88	0.018	10.966	-0.007245				11.87	0.019	10.945	0.004125				11.92	0.026	10.987	0.014
	11.78	0.076	10.942	0.013				11.89	0.018	10.974	-0.007237				11.88	0.019	10.953	0.004178				11.93	0.026	10.994	0.014
	11.79	0.078	10.949	0.013				11.89	0.02	10.982	-0.007231				11.89	0.019	10.961	0.004233				11.94	0.026	11.002	0.014
	11.8	0.081	10.957	0.013				11.9	0.02	10.99	-0.007224				11.89	0.02	10.969	0.004289				11.94	0.026	11.01	0.014
	11.81	0.086	10.965	0.013				11.91	0.021	10.998	-0.007218				11.9	0.023	10.977	0.004343				11.95	0.025	11.018	0.015
	11.82	0.092	10.973	0.013				11.92	0.023	11.006	-0.007211				11.91	0.022	10.985	0.004398				11.96	0.027	11.026	0.015
	11.83	0.098	10.981	0.013				11.93	0.025	11.014	-0.007205				11.92	0.022	10.993	0.004452				11.97	0.028	11.034	0.015
	11.83	0.104	10.989	0.013				11.94	0.027	11.022	-0.007198				11.93	0.021	11.001	0.004506				11.98	0.029	11.042	0.015
	11.84	0.111	10.997	0.012				11.94	0.028	11.03	-0.007191				11.94	0.022	11.009	0.00456				11.99	0.029	11.05	0.015
	11.85	0.117	11.005	0.012				11.95	0.029	11.037	-0.007183				11.94	0.022	11.016	0.004614				11.99	0.028	11.058	0.015
	11.86	0.122	11.013	0.012				11.96	0.029	11.045	-0.007174				11.95	0.022	11.024	0.004669				12	0.026	11.066	0.015
	11.87	0.129	11.021	0.012				11.97	0.031	11.053	-0.007165				11.96	0.022	11.032	0.004724				12.01	0.026	11.073	0.015
	11.88	0.137	11.028	0.012				11.98	0.033	11.061	-0.007157				11.97	0.023	11.04	0.00478				12.02	0.028	11.081	0.015
	11.89	0.143	11.036	0.012				11.99	0.034	11.069	-0.007148				11.98	0.023	11.048	0.004835				12.03	0.031	11.089	0.015
	11.89	0.15	11.044	0.012				11.99	0.037	11.077	-0.00714				11.99	0.023	11.056	0.00489				12.04	0.032	11.097	0.015
	11.9	0.161	11.052	0.012				12	0.041	11.085	-0.007132				11.99	0.023	11.064	0.004944				12.05	0.032	11.105	0.015
	11.91	0.167	11.06	0.012				12.01	0.043	11.093	-0.007124				12	0.023	11.072	0.004998				12.05	0.031	11.113	0.015
	11.92	0.177	11.068	0.012				12.02	0.045	11.101	-0.007115				12.01	0.024	11.08	0.005051				12.06	0.03	11.121	0.015
	11.93	0.193	11.076	0.012				12.03	0.048	11.108	-0.007106				12.02	0.024	11.087	0.005105				12.07	0.03	11.129	0.015
	11.94	0.203	11.084	0.012				12.04	0.049	11.116	-0.007096				12.03	0.025	11.095	0.005159				12.08	0.03	11.137	0.015
	11.94	0.212	11.092	0.012				12.05	0.05	11.124	-0.007087				12.04	0.025	11.103	0.005214				12.09	0.03	11.144	0.015
	11.95	0.22	11.099	0.012				12.05	0.054	11.132	-0.007078				12.05	0.025	11.111	0.00527				12.1	0.031	11.152	0.015
	11.96	0.229	11.107	0.012				12.06	0.058	11.14	-0.007069				12.05	0.025	11.119	0.005325				12.1	0.031	11.16	0.015
	11.97	0.24	11.115	0.012				12.07	0.061	11.148	-0.00706				12.06	0.026	11.127	0.00538				12.11	0.031	11.168	0.015
	11.98	0.256	11.123	0.012				12.08	0.063	11.156	-0.007051				12.07	0.027	11.135	0.005434				12.12	0.032	11.176	0.016
	11.99	0.264	11.131	0.012				12.09	0.067	11.164	-0.007042				12.08	0.027	11.143	0.005487				12.13	0.033	11.184	0.016
	11.99	0.276	11.139	0.012				12.1	0.07	11.172	-0.007032				12.09	0.027	11.151	0.005539				12.14	0.033	11.192	0.016
	12	0.29	11.147	0.012				12.1	0.073	11.18	-0.007022				12.1	0.027	11.159	0.005592				12.15	0.034	11.2	0.016
	12.01	0.303	11.155	0.012				12.11	0.077	11.187	-0.007011				12.1	0.028	11.166	0.005645				12.15	0.036	11.208	0.016
	12.02	0.316	11.163	0.012				12.12	0.082	11.195	-0.007001				12.11	0.029	11.174	0.005698				12.16	0.039	11.216	0.016
	12.03	0.325	11.171	0.012				12.13	0.085	11.203	-0.006991				12.12	0.03	11.182	0.005751				12.17	0.039	11.223	0.016
	12.04	0.341	11.178	0.012				12.14	0.09	11.211	-0.006982				12.13	0.03	11.19	0.005804				12.18	0.039	11.231	0.016
	12.05	0.357	11.186	0.012				12.15	0.093	11.219	-0.006972				12.14	0.03	11.198	0.005857				12.19	0.038	11.239	0.016
	12.05	0.366	11.194	0.012				12.15	0.097	11.227	-0.006963				12.15	0.03	11.206	0.00591				12.2	0.039	11.247	0.016
	12.06	0.382	11.202	0.012				12.16	0.102	11.235	-0.006953				12.15	0.03	11.214	0.005961				12.21	0.04	11.255	0.016
	12.07	0.399	11.21	0.012				12.17	0.106	11.243	-0.006942				12.16	0.03	11.222	0.006012				12.21	0.04	11.263	0.016
	12.08	0.409	11.218	0.012				12.18	0.11	11.251	-0.006931				12.17	0.031	11.23	0.006063				12.22	0.041	11.271	0.016
	12.09	0.421	11.226	0.012				12.19	0.114	11.258	-0.00692				12.18	0.032	11.237	0.006114				12.23	0.045	11.279	0.016
	12.1	0.438	11.234	0.012				12.2	0.12	11.266	-0.006909				12.19	0.032	11.245	0.006168				12.24	0.045	11.287	0.016
	12.1	0.457	11.242	0.012				12.21	0.125	11.274	-0.006899				12.2	0.034	11.253	0.006221				12.25	0.045	11.294	0.016
	12.11	0.468	11.249	0.012				12.21	0.132	11.282	-0.006889				12.21	0.035	11.261	0.006275				12.26	0.045	11.302	0.016
	12.12	0.481	11.257	0.012				12.22	0.137	11.29	-0.006879				12.21	0.035	11.269	0.006328				12.26	0.046	11.31	0.016
	12.13	0.495	11.265	0.012				12.23	0.143	11.298	-0.006869				12.22	0.035	11.277	0.006379				12.27	0.048	11.318	0.016
	12.14	0.511	11.273	0.013				12.24	0.148	11.306	-0.006858				12.23	0.036	11.285	0.006431				12.28	0.049	11.326	0.016
	12.15	0.528	11.281	0.013				12.25	0.151	11.314	-0.006846				12.24	0.038	11.293	0.006482				12.29	0.049	11.334	0.016
	12.15	0.544	11.289	0.013				12.26	0.157	11.322	-0.006834				12.25	0.038	11.301	0.006533				12.3	0.05	11.342	0.016
	12.16	0.555	11.297	0.013				12.26	0.163	11.33	-0.006822				12.26	0.04	11.309	0.006584				12.31	0.053	11.35	0.016
	12.17	0.567	11.305	0.013				12.27	0.17	11.337	-0.006811				12.26	0.041	11.316	0.006636				12.31	0.056	11.358	0.016
	12.18	0.585	11.313	0.013				12.28	0.175	11.345	-0.0068				12.27	0.042	11.324	0.006689				12.32	0.056	11.366	0.016
	12.19	0.599	11.321	0.013				12.29	0.182	11.353	-0.006788				12.28	0.045	11.332	0.006741				12.33	0.06	11.373	0.016
	12.2	0.609	11.328	0.013				12.3	0.19	11.361	-0.006777				12.29	0.045	11.34	0.006793				12.34	0.062	11.381	0.016
	12.21	0.625	11.336	0.013				12.31	0.198	11.369	-0.006765				12.3	0.044	11.348	0.006843				12.35	0.063	11.389	0.016
	12.21	0.64	11.344	0.013				12.31	0.205	11.377	-0.006753				12.31	0.043	11.356	0.006894				12.36	0.064	11.397	0.016
	12.22	0.652	11.352	0.013				12.32	0.213	11.385	-0.00674				12.31	0.044	11.364	0.006945				12.36	0.065	11.405	0.016
	12.23	0.667	11.36	0.013				12.33	0.219	11.393	-0.006726				12.32	0.046	11.372	0.006996				12.37	0.065	11.413	0.016
	12.24	0.682	11.368	0.013				12.34	0.225	11.401	-0.006712				12.33	0.046	11.38	0.007046				12.38	0.065	11.421	0.016
	12.25	0.698	11.376	0.013				12.35	0.232	11.408	-0.006698				12.34	0.046	11.387	0.007097				12.39	0.066	11.429	0.017
	12.26	0.71	11.384	0.013				12.36	0.239	11.416	-0.006682				12.35	0.049	11.395	0.007147				12.4	0.067	11.437	0.017
	12.26	0.722	11.392	0.013				12.36	0.247	11.424	-0.006667				12.36	0.049	11.403	0.007198				12.41	0.067	11.444	0.017
	12.27	0.739	11.399	0.013				12.37	0.252	11.432	-0.006652				12.36	0.049	11.411	0.007249				12.42	0.068	11.452	0.017
	12.28	0.747	11.407	0.013				12.38	0.258	11.44	-0.006636				12.37	0.05	11.419	0.007299				12.42	0.069	11.46	0.017
	12.29	0.755	11.415	0.013				12.39	0.265	11.448	-0.006619				12.38	0.052	11.427	0.007348				12.43	0.072	11.468	0.017
	12.3	0.772	11.423	0.013				12.4	0.271	11.456	-0.0066				12.39	0.052	11.435	0.007397				12.44	0.072	11.476	0.017
	12.31	0.783	11.431	0.013				12.41	0.28	11.464	-0.006579				12.4	0.053	11.443	0.007447				12.45	0.074	11.484	0.017
	12.31	0.796	11.439	0.013				12.42	0.288	11.472	-0.006558				12.41	0.054	11.451	0.007498				12.46	0.079	11.492	0.017
	12.32	0.807	11.447	0.014				12.42	0.293	11.48	-0.006536				12.42	0.056	11.459	0.00755				12.47	0.083	11.5	0.017
	12.33	0.82	11.455	0.014				12.43	0.301	11.487	-0.006513				12.42	0.057	11.466	0.007602				12.47	0.085	11.508	0.017
	12.34	0.829	11.463	0.014				12.44	0.309	11.495	-0.006489				12.43	0.058	11.474	0.007654				12.48	0.085	11.516	0.017
	12.35	0.837	11.471	0.014				12.45	0.313	11.503	-0.006464				12.44	0.059	11.482	0.007706				12.49	0.085	11.523	0.017
	12.36	0.849	11.478	0.014				12.46	0.321	11.511	-0.006438				12.45	0.059	11.49	0.007758				12.5	0.09	11.531	0.017
	12.36	0.861	11.486	0.014				12.47	0.327	11.519	-0.006409				12.46	0.06	11.498	0.007811				12.51	0.092	11.539	0.017
	12.37	0.869	11.494	0.015				12.47	0.333	11.527	-0.006377				12.47	0.062	11.506	0.007863				12.52	0.095	11.547	0.017
	12.38	0.875	11.502	0.015				12.48	0.34	11.535	-0.006343				12.47	0.063	11.514	0.007917				12.52	0.096	11.555	0.017
	12.39	0.886	11.51	0.015				12.49	0.347	11.543	-0.006306				12.48	0.064	11.522	0.007972				12.53	0.098	11.563	0.017
	12.4	0.896	11.518	0.015				12.5	0.352	11.551	-0.006265				12.49	0.065	11.53	0.008028				12.54	0.098	11.571	0.017
	12.41	0.904	11.526	0.016				12.51	0.358	11.558	-0.006223				12.5	0.068	11.537	0.008085				12.55	0.101	11.579	0.017
	12.42	0.917	11.534	0.016				12.52	0.364	11.566	-0.006177				12.51	0.069	11.545	0.008142				12.56	0.102	11.587	0.017
	12.42	0.92	11.542	0.016				12.52	0.371	11.574	-0.006127				12.52	0.07	11.553	0.008199				12.57	0.102	11.594	0.017
	12.43	0.926	11.549	0.017				12.53	0.376	11.582	-0.006073				12.52	0.071	11.561	0.008255				12.58	0.104	11.602	0.017
	12.44	0.937	11.557	0.017				12.54	0.38	11.59	-0.006013				12.53	0.071	11.569	0.008312				12.58	0.107	11.61	0.017
	12.45	0.942	11.565	0.017				12.55	0.384	11.598	-0.005947				12.54	0.072	11.577	0.008369				12.59	0.109	11.618	0.017
	12.46	0.946	11.573	0.018				12.56	0.391	11.606	-0.005876				12.55	0.073	11.585	0.008427				12.6	0.11	11.626	0.017
	12.47	0.953	11.581	0.018				12.57	0.397	11.614	-0.005799				12.56	0.073	11.593	0.008487				12.61	0.113	11.634	0.017
	12.47	0.956	11.589	0.019				12.58	0.402	11.622	-0.005715				12.57	0.074	11.601	0.008549				12.62	0.116	11.642	0.017
	12.48	0.964	11.597	0.019				12.58	0.407	11.63	-0.005625				12.58	0.075	11.609	0.008612				12.63	0.117	11.65	0.017
	12.49	0.968	11.605	0.02				12.59	0.411	11.637	-0.005526				12.58	0.076	11.616	0.008676				12.63	0.118	11.658	0.017
	12.5	0.969	11.613	0.02				12.6	0.417	11.645	-0.005418				12.59	0.078	11.624	0.00874				12.64	0.119	11.666	0.017
	12.51	0.977	11.621	0.021				12.61	0.422	11.653	-0.005302				12.6	0.079	11.632	0.008805				12.65	0.12	11.673	0.017
	12.52	0.983	11.628	0.022				12.62	0.426	11.661	-0.005175				12.61	0.079	11.64	0.008871				12.66	0.123	11.681	0.017
	12.52	0.983	11.636	0.023				12.63	0.428	11.669	-0.005036				12.62	0.08	11.648	0.008938				12.67	0.126	11.689	0.017
	12.53	0.987	11.644	0.023				12.63	0.43	11.677	-0.004884				12.63	0.081	11.656	0.009007				12.68	0.127	11.697	0.017
	12.54	0.989	11.652	0.024				12.64	0.434	11.685	-0.004715				12.63	0.083	11.664	0.009078				12.68	0.129	11.705	0.017
	12.55	0.992	11.66	0.025				12.65	0.439	11.693	-0.004528				12.64	0.083	11.672	0.00915				12.69	0.13	11.713	0.018
	12.56	0.995	11.668	0.026				12.66	0.441	11.701	-0.004326				12.65	0.083	11.68	0.009225				12.7	0.131	11.721	0.018
	12.57	0.995	11.676	0.027				12.67	0.443	11.708	-0.004109				12.66	0.082	11.687	0.009301				12.71	0.132	11.729	0.018
	12.58	0.996	11.684	0.028				12.68	0.448	11.716	-0.003877				12.67	0.084	11.695	0.009379				12.72	0.134	11.737	0.018
	12.58	0.996	11.692	0.029				12.68	0.45	11.724	-0.003629				12.68	0.085	11.703	0.009458				12.73	0.138	11.744	0.018
	12.59	0.996	11.699	0.031				12.69	0.452	11.732	-0.003363				12.68	0.085	11.711	0.009539				12.74	0.141	11.752	0.018
	12.6	0.998	11.707	0.032				12.7	0.457	11.74	-0.003079				12.69	0.086	11.719	0.009622				12.74	0.141	11.76	0.018
	12.61	1	11.715	0.033				12.71	0.459	11.748	-0.002776				12.7	0.086	11.727	0.009708				12.75	0.14	11.768	0.018
	12.62	1	11.723	0.035				12.72	0.46	11.756	-0.002451				12.71	0.088	11.735	0.009798				12.76	0.14	11.776	0.018
	12.63	0.999	11.731	0.036				12.73	0.461	11.764	-0.002105				12.72	0.088	11.743	0.00989				12.77	0.142	11.784	0.018
	12.63	0.998	11.739	0.038				12.74	0.464	11.772	-0.001736				12.73	0.088	11.751	0.009984				12.78	0.143	11.792	0.018
	12.64	0.999	11.747	0.039				12.74	0.466	11.78	-0.001343				12.74	0.088	11.759	0.01				12.79	0.143	11.8	0.018
	12.65	1	11.755	0.041				12.75	0.467	11.787	-0.0009242				12.74	0.089	11.766	0.01				12.79	0.145	11.808	0.018
	12.66	1	11.763	0.043				12.76	0.468	11.795	-0.0004798				12.75	0.092	11.774	0.01				12.8	0.148	11.816	0.019
	12.67	0.999	11.771	0.045				12.77	0.469	11.803	-7.122e-06				12.76	0.092	11.782	0.01				12.81	0.149	11.823	0.019
	12.68	0.999	11.778	0.047				12.78	0.469	11.811	0.0004951				12.77	0.092	11.79	0.011				12.82	0.15	11.831	0.019
	12.68	0.994	11.786	0.049				12.79	0.47	11.819	0.001027				12.78	0.09	11.798	0.011				12.83	0.149	11.839	0.019
	12.69	0.991	11.794	0.051				12.79	0.472	11.827	0.00159				12.79	0.089	11.806	0.011				12.84	0.149	11.847	0.019
	12.7	0.99	11.802	0.053				12.8	0.473	11.835	0.002185				12.79	0.091	11.814	0.011				12.84	0.149	11.855	0.019
	12.71	0.986	11.81	0.055				12.81	0.473	11.843	0.002815				12.8	0.091	11.822	0.011				12.85	0.15	11.863	0.019
	12.72	0.985	11.818	0.058				12.82	0.473	11.851	0.00348				12.81	0.092	11.83	0.011				12.86	0.152	11.871	0.019
	12.73	0.984	11.826	0.06				12.83	0.474	11.858	0.004181				12.82	0.094	11.837	0.011				12.87	0.152	11.879	0.02
	12.74	0.98	11.834	0.063				12.84	0.474	11.866	0.004919				12.83	0.093	11.845	0.011				12.88	0.153	11.887	0.02
	12.74	0.977	11.842	0.066				12.84	0.475	11.874	0.005695				12.84	0.093	11.853	0.012				12.89	0.152	11.894	0.02
	12.75	0.974	11.849	0.068				12.85	0.474	11.882	0.006511				12.84	0.092	11.861	0.012				12.9	0.152	11.902	0.02
	12.76	0.969	11.857	0.071				12.86	0.474	11.89	0.007369				12.85	0.094	11.869	0.012				12.9	0.153	11.91	0.02
	12.77	0.964	11.865	0.074				12.87	0.474	11.898	0.008269				12.86	0.094	11.877	0.012				12.91	0.154	11.918	0.021
	12.78	0.961	11.873	0.077				12.88	0.472	11.906	0.009212				12.87	0.094	11.885	0.012				12.92	0.154	11.926	0.021
	12.79	0.956	11.881	0.081				12.89	0.471	11.914	0.01				12.88	0.094	11.893	0.013				12.93	0.155	11.934	0.021
	12.79	0.955	11.889	0.084				12.9	0.47	11.922	0.011				12.89	0.094	11.901	0.013				12.94	0.158	11.942	0.021
	12.8	0.951	11.897	0.088				12.9	0.47	11.93	0.012				12.9	0.094	11.909	0.013				12.95	0.158	11.95	0.022
	12.81	0.942	11.905	0.091				12.91	0.469	11.937	0.013				12.9	0.094	11.916	0.013				12.95	0.159	11.958	0.022
	12.82	0.937	11.913	0.095				12.92	0.469	11.945	0.015				12.91	0.095	11.924	0.013				12.96	0.159	11.966	0.022
	12.83	0.934	11.921	0.099				12.93	0.465	11.953	0.016				12.92	0.095	11.932	0.014				12.97	0.159	11.973	0.022
	12.84	0.928	11.928	0.103				12.94	0.464	11.961	0.017				12.93	0.095	11.94	0.014				12.98	0.159	11.981	0.023
	12.84	0.924	11.936	0.107				12.95	0.463	11.969	0.018				12.94	0.094	11.948	0.014				12.99	0.157	11.989	0.023
	12.85	0.918	11.944	0.111				12.95	0.461	11.977	0.02				12.95	0.094	11.956	0.014				13	0.159	11.997	0.023
	12.86	0.913	11.952	0.115				12.96	0.46	11.985	0.021				12.95	0.094	11.964	0.014				13	0.159	12.005	0.024
	12.87	0.908	11.96	0.119				12.97	0.458	11.993	0.023				12.96	0.095	11.972	0.015				13.01	0.159	12.013	0.024
	12.88	0.901	11.968	0.124				12.98	0.455	12.001	0.024				12.97	0.096	11.98	0.015				13.02	0.158	12.021	0.025
	12.89	0.896	11.976	0.128				12.99	0.455	12.008	0.026				12.98	0.096	11.987	0.015				13.03	0.158	12.029	0.025
	12.9	0.895	11.984	0.133				13	0.455	12.016	0.027				12.99	0.096	11.995	0.015				13.04	0.159	12.037	0.025
	12.9	0.888	11.992	0.138				13	0.451	12.024	0.029				13	0.096	12.003	0.016				13.05	0.158	12.045	0.026
	12.91	0.879	11.999	0.143				13.01	0.449	12.032	0.031				13	0.095	12.011	0.016				13.06	0.158	12.052	0.026
	12.92	0.875	12.007	0.148				13.02	0.447	12.04	0.033				13.01	0.093	12.019	0.016				13.06	0.157	12.06	0.027
	12.93	0.866	12.015	0.153				13.03	0.444	12.048	0.035				13.02	0.092	12.027	0.017				13.07	0.155	12.068	0.027
	12.94	0.859	12.023	0.158				13.04	0.442	12.056	0.036				13.03	0.092	12.035	0.017				13.08	0.154	12.076	0.028
	12.95	0.856	12.031	0.163				13.05	0.44	12.064	0.038				13.04	0.092	12.043	0.017				13.09	0.153	12.084	0.028
	12.95	0.851	12.039	0.168				13.06	0.437	12.072	0.04				13.05	0.091	12.051	0.018				13.1	0.153	12.092	0.029
	12.96	0.841	12.047	0.174				13.06	0.435	12.08	0.043				13.06	0.091	12.059	0.018				13.11	0.152	12.1	0.029
	12.97	0.833	12.055	0.179				13.07	0.433	12.087	0.045				13.06	0.09	12.066	0.018				13.11	0.151	12.108	0.03
	12.98	0.829	12.063	0.185				13.08	0.43	12.095	0.047				13.07	0.09	12.074	0.019				13.12	0.148	12.116	0.031
	12.99	0.821	12.071	0.19				13.09	0.427	12.103	0.049				13.08	0.09	12.082	0.019				13.13	0.152	12.123	0.031
	13	0.812	12.078	0.196				13.1	0.425	12.111	0.051				13.09	0.089	12.09	0.02				13.14	0.151	12.131	0.032
	13	0.809	12.086	0.202				13.11	0.423	12.119	0.054				13.1	0.089	12.098	0.02				13.15	0.151	12.139	0.033
	13.01	0.802	12.094	0.207				13.11	0.422	12.127	0.056				13.11	0.088	12.106	0.021				13.16	0.151	12.147	0.033
	13.02	0.792	12.102	0.213				13.12	0.419	12.135	0.059				13.11	0.088	12.114	0.021				13.16	0.148	12.155	0.034
	13.03	0.786	12.11	0.219				13.13	0.414	12.143	0.061				13.12	0.087	12.122	0.021				13.17	0.147	12.163	0.035
	13.04	0.78	12.118	0.225				13.14	0.411	12.151	0.064				13.13	0.086	12.13	0.022				13.18	0.146	12.171	0.036
	13.05	0.772	12.126	0.231				13.15	0.408	12.158	0.066				13.14	0.086	12.137	0.022				13.19	0.146	12.179	0.036
	13.06	0.763	12.134	0.237				13.16	0.404	12.166	0.069				13.15	0.086	12.145	0.023				13.2	0.146	12.187	0.037
	13.06	0.761	12.142	0.243				13.16	0.402	12.174	0.072				13.16	0.085	12.153	0.023				13.21	0.145	12.195	0.038
	13.07	0.757	12.149	0.249				13.17	0.398	12.182	0.074				13.16	0.085	12.161	0.024				13.22	0.144	12.202	0.039
	13.08	0.75	12.157	0.255				13.18	0.395	12.19	0.077				13.17	0.085	12.169	0.024				13.22	0.142	12.21	0.04
	13.09	0.74	12.165	0.261				13.19	0.394	12.198	0.08				13.18	0.085	12.177	0.025				13.23	0.143	12.218	0.041
	13.1	0.731	12.173	0.267				13.2	0.389	12.206	0.083				13.19	0.085	12.185	0.026				13.24	0.144	12.226	0.042
	13.11	0.725	12.181	0.272				13.21	0.385	12.214	0.086				13.2	0.085	12.193	0.026				13.25	0.142	12.234	0.043
	13.11	0.716	12.189	0.278				13.22	0.382	12.222	0.088				13.21	0.085	12.201	0.027				13.26	0.14	12.242	0.044
	13.12	0.708	12.197	0.284				13.22	0.381	12.23	0.091				13.22	0.085	12.209	0.027				13.27	0.138	12.25	0.045
	13.13	0.701	12.205	0.29				13.23	0.377	12.237	0.094				13.22	0.085	12.216	0.028				13.27	0.137	12.258	0.046
	13.14	0.699	12.213	0.296				13.24	0.372	12.245	0.097				13.23	0.085	12.224	0.029				13.28	0.136	12.266	0.047
	13.15	0.691	12.221	0.302				13.25	0.368	12.253	0.1				13.24	0.085	12.232	0.029				13.29	0.136	12.273	0.048
	13.16	0.68	12.228	0.308				13.26	0.365	12.261	0.104				13.25	0.084	12.24	0.03				13.3	0.134	12.281	0.049
	13.16	0.676	12.236	0.313				13.27	0.363	12.269	0.107				13.26	0.082	12.248	0.031				13.31	0.132	12.289	0.05
	13.17	0.675	12.244	0.319				13.27	0.36	12.277	0.11				13.27	0.081	12.256	0.031				13.32	0.132	12.297	0.051
	13.18	0.665	12.252	0.325				13.28	0.357	12.285	0.113				13.27	0.081	12.264	0.032				13.32	0.132	12.305	0.053
	13.19	0.654	12.26	0.33				13.29	0.353	12.293	0.116				13.28	0.081	12.272	0.033				13.33	0.132	12.313	0.054
	13.2	0.647	12.268	0.336				13.3	0.351	12.301	0.119				13.29	0.08	12.28	0.033				13.34	0.131	12.321	0.055
	13.21	0.642	12.276	0.341				13.31	0.348	12.308	0.122				13.3	0.08	12.287	0.034				13.35	0.13	12.329	0.056
	13.22	0.635	12.284	0.346				13.32	0.344	12.316	0.125				13.31	0.079	12.295	0.035				13.36	0.128	12.337	0.058
	13.22	0.629	12.292	0.352				13.32	0.342	12.324	0.129				13.32	0.079	12.303	0.036				13.37	0.126	12.345	0.059
	13.23	0.622	12.299	0.357				13.33	0.339	12.332	0.132				13.32	0.08	12.311	0.037				13.38	0.125	12.352	0.06
	13.24	0.617	12.307	0.362				13.34	0.336	12.34	0.135				13.33	0.08	12.319	0.037				13.38	0.124	12.36	0.061
	13.25	0.608	12.315	0.367				13.35	0.331	12.348	0.138				13.34	0.079	12.327	0.038				13.39	0.123	12.368	0.063
	13.26	0.599	12.323	0.372				13.36	0.327	12.356	0.141				13.35	0.078	12.335	0.039				13.4	0.121	12.376	0.064
	13.27	0.594	12.331	0.376				13.37	0.323	12.364	0.145				13.36	0.078	12.343	0.04				13.41	0.118	12.384	0.066
	13.27	0.588	12.339	0.381				13.38	0.321	12.372	0.148				13.37	0.078	12.351	0.04				13.42	0.117	12.392	0.067
	13.28	0.581	12.347	0.385				13.38	0.317	12.38	0.151				13.38	0.077	12.359	0.041				13.43	0.117	12.4	0.068
	13.29	0.577	12.355	0.39				13.39	0.313	12.387	0.154				13.38	0.078	12.366	0.042				13.43	0.116	12.408	0.07
	13.3	0.568	12.363	0.394				13.4	0.313	12.395	0.157				13.39	0.078	12.374	0.043				13.44	0.116	12.416	0.071
	13.31	0.562	12.371	0.398				13.41	0.309	12.403	0.16				13.4	0.078	12.382	0.044				13.45	0.115	12.423	0.073
	13.32	0.558	12.378	0.402				13.42	0.306	12.411	0.163				13.41	0.077	12.39	0.045				13.46	0.114	12.431	0.074
	13.32	0.551	12.386	0.406				13.43	0.302	12.419	0.166				13.42	0.078	12.398	0.045				13.47	0.112	12.439	0.076
	13.33	0.542	12.394	0.41				13.43	0.3	12.427	0.169				13.43	0.08	12.406	0.046				13.48	0.11	12.447	0.077
	13.34	0.536	12.402	0.414				13.44	0.296	12.435	0.172				13.43	0.08	12.414	0.047				13.48	0.109	12.455	0.079
	13.35	0.53	12.41	0.417				13.45	0.293	12.443	0.175				13.44	0.08	12.422	0.048				13.49	0.108	12.463	0.08
	13.36	0.525	12.418	0.421				13.46	0.29	12.451	0.178				13.45	0.079	12.43	0.049				13.5	0.106	12.471	0.082
	13.37	0.518	12.426	0.424				13.47	0.287	12.458	0.181				13.46	0.078	12.437	0.05				13.51	0.104	12.479	0.083
	13.38	0.509	12.434	0.427				13.48	0.282	12.466	0.183				13.47	0.078	12.445	0.051				13.52	0.102	12.487	0.085
	13.38	0.505	12.442	0.43				13.48	0.28	12.474	0.186				13.48	0.078	12.453	0.051				13.53	0.101	12.495	0.086
	13.39	0.5	12.449	0.433				13.49	0.278	12.482	0.189				13.48	0.079	12.461	0.052				13.53	0.099	12.502	0.088
	13.4	0.493	12.457	0.436				13.5	0.275	12.49	0.191				13.49	0.079	12.469	0.053				13.54	0.099	12.51	0.089
	13.41	0.489	12.465	0.439				13.51	0.272	12.498	0.194				13.5	0.08	12.477	0.054				13.55	0.099	12.518	0.091
	13.42	0.48	12.473	0.441				13.52	0.27	12.506	0.197				13.51	0.081	12.485	0.055				13.56	0.099	12.526	0.093
	13.43	0.473	12.481	0.443				13.53	0.266	12.514	0.199				13.52	0.081	12.493	0.056				13.57	0.097	12.534	0.094
	13.43	0.469	12.489	0.446				13.53	0.264	12.522	0.201				13.53	0.08	12.501	0.057				13.58	0.096	12.542	0.096
	13.44	0.462	12.497	0.448				13.54	0.261	12.53	0.204				13.53	0.079	12.509	0.057				13.59	0.092	12.55	0.097
	13.45	0.455	12.505	0.45				13.55	0.257	12.537	0.206				13.54	0.079	12.516	0.058				13.59	0.091	12.558	0.099
	13.46	0.45	12.513	0.452				13.56	0.256	12.545	0.208				13.55	0.08	12.524	0.059				13.6	0.09	12.566	0.1
	13.47	0.445	12.521	0.453				13.57	0.253	12.553	0.211				13.56	0.08	12.532	0.06				13.61	0.09	12.573	0.102
	13.48	0.438	12.528	0.455				13.58	0.249	12.561	0.213				13.57	0.079	12.54	0.061				13.62	0.09	12.581	0.103
	13.48	0.435	12.536	0.456				13.59	0.247	12.569	0.215				13.58	0.079	12.548	0.062				13.63	0.089	12.589	0.105
	13.49	0.43	12.544	0.458				13.59	0.244	12.577	0.217				13.59	0.08	12.556	0.062				13.64	0.088	12.597	0.106
	13.5	0.422	12.552	0.459				13.6	0.241	12.585	0.219				13.59	0.08	12.564	0.063				13.64	0.088	12.605	0.108
	13.51	0.416	12.56	0.46				13.61	0.238	12.593	0.221				13.6	0.08	12.572	0.064				13.65	0.084	12.613	0.109
	13.52	0.411	12.568	0.461				13.62	0.235	12.601	0.222				13.61	0.081	12.58	0.065				13.66	0.082	12.621	0.11
	13.53	0.406	12.576	0.462				13.63	0.233	12.608	0.224				13.62	0.081	12.587	0.065				13.67	0.081	12.629	0.112
	13.53	0.401	12.584	0.462				13.64	0.232	12.616	0.226				13.63	0.08	12.595	0.066				13.68	0.079	12.637	0.113
	13.54	0.395	12.592	0.463				13.64	0.229	12.624	0.227				13.64	0.08	12.603	0.067				13.69	0.079	12.645	0.115
	13.55	0.391	12.599	0.463				13.65	0.226	12.632	0.229				13.64	0.081	12.611	0.068				13.69	0.08	12.652	0.116
	13.56	0.389	12.607	0.464				13.66	0.223	12.64	0.23				13.65	0.081	12.619	0.068				13.7	0.08	12.66	0.117
	13.57	0.384	12.615	0.464				13.67	0.221	12.648	0.231				13.66	0.082	12.627	0.069				13.71	0.08	12.668	0.119
	13.58	0.378	12.623	0.464				13.68	0.217	12.656	0.233				13.67	0.082	12.635	0.07				13.72	0.079	12.676	0.12
	13.59	0.371	12.631	0.464				13.69	0.215	12.664	0.234				13.68	0.082	12.643	0.07				13.73	0.077	12.684	0.121
	13.59	0.364	12.639	0.464				13.69	0.211	12.672	0.235				13.69	0.082	12.651	0.071				13.74	0.076	12.692	0.122
	13.6	0.359	12.647	0.464				13.7	0.21	12.68	0.236				13.69	0.081	12.659	0.072				13.75	0.075	12.7	0.123
	13.61	0.355	12.655	0.463				13.71	0.208	12.687	0.237				13.7	0.081	12.666	0.072				13.75	0.072	12.708	0.125
	13.62	0.354	12.663	0.463				13.72	0.206	12.695	0.238				13.71	0.083	12.674	0.073				13.76	0.071	12.716	0.126
	13.63	0.348	12.671	0.462				13.73	0.205	12.703	0.239				13.72	0.083	12.682	0.073				13.77	0.067	12.723	0.127
	13.64	0.342	12.678	0.461				13.74	0.202	12.711	0.24				13.73	0.083	12.69	0.074				13.78	0.066	12.731	0.128
	13.64	0.338	12.686	0.461				13.75	0.199	12.719	0.24				13.74	0.083	12.698	0.074				13.79	0.066	12.739	0.129
	13.65	0.335	12.694	0.46				13.75	0.198	12.727	0.241				13.75	0.083	12.706	0.075				13.8	0.065	12.747	0.13
	13.66	0.33	12.702	0.459				13.76	0.195	12.735	0.242				13.75	0.083	12.714	0.076				13.8	0.064	12.755	0.131
	13.67	0.323	12.71	0.458				13.77	0.194	12.743	0.242				13.76	0.083	12.722	0.076				13.81	0.064	12.763	0.132
	13.68	0.32	12.718	0.457				13.78	0.191	12.751	0.243				13.77	0.082	12.73	0.076				13.82	0.064	12.771	0.133
	13.69	0.317	12.726	0.455				13.79	0.19	12.758	0.243				13.78	0.084	12.737	0.077				13.83	0.064	12.779	0.134
	13.69	0.31	12.734	0.454				13.8	0.188	12.766	0.243				13.79	0.084	12.745	0.077				13.84	0.062	12.787	0.135
	13.7	0.306	12.742	0.453				13.8	0.184	12.774	0.244				13.8	0.084	12.753	0.078				13.85	0.061	12.795	0.136
	13.71	0.305	12.749	0.451				13.81	0.181	12.782	0.244				13.8	0.084	12.761	0.078				13.85	0.061	12.802	0.136
	13.72	0.3	12.757	0.45				13.82	0.18	12.79	0.244				13.81	0.084	12.769	0.079				13.86	0.059	12.81	0.137
	13.73	0.295	12.765	0.448				13.83	0.179	12.798	0.244				13.82	0.084	12.777	0.079				13.87	0.058	12.818	0.138
	13.74	0.291	12.773	0.446				13.84	0.177	12.806	0.244				13.83	0.084	12.785	0.079				13.88	0.057	12.826	0.138
	13.75	0.285	12.781	0.445				13.85	0.175	12.814	0.244				13.84	0.085	12.793	0.08				13.89	0.056	12.834	0.139
	13.75	0.282	12.789	0.443				13.85	0.173	12.822	0.244				13.85	0.086	12.801	0.08				13.9	0.054	12.842	0.14
	13.76	0.282	12.797	0.441				13.86	0.171	12.83	0.243				13.85	0.085	12.809	0.08				13.91	0.055	12.85	0.14
	13.77	0.281	12.805	0.439				13.87	0.17	12.837	0.243				13.86	0.085	12.816	0.08				13.91	0.055	12.858	0.141
	13.78	0.275	12.813	0.437				13.88	0.169	12.845	0.243				13.87	0.084	12.824	0.081				13.92	0.055	12.866	0.141
	13.79	0.271	12.821	0.435				13.89	0.167	12.853	0.243				13.88	0.083	12.832	0.081				13.93	0.053	12.873	0.142
	13.8	0.267	12.828	0.432				13.9	0.163	12.861	0.242				13.89	0.084	12.84	0.081				13.94	0.049	12.881	0.142
	13.8	0.262	12.836	0.43				13.91	0.162	12.869	0.242				13.9	0.086	12.848	0.081				13.95	0.049	12.889	0.143
	13.81	0.258	12.844	0.428				13.91	0.161	12.877	0.241				13.91	0.087	12.856	0.081				13.96	0.048	12.897	0.143
	13.82	0.256	12.852	0.426				13.92	0.159	12.885	0.241				13.91	0.087	12.864	0.082				13.96	0.046	12.905	0.143
	13.83	0.252	12.86	0.423				13.93	0.156	12.893	0.24				13.92	0.087	12.872	0.082				13.97	0.047	12.913	0.144
	13.84	0.251	12.868	0.421				13.94	0.155	12.901	0.239				13.93	0.086	12.88	0.082				13.98	0.047	12.921	0.144
	13.85	0.25	12.876	0.418				13.95	0.154	12.908	0.239				13.94	0.085	12.887	0.082				13.99	0.047	12.929	0.144
	13.85	0.244	12.884	0.416				13.96	0.153	12.916	0.238				13.95	0.085	12.895	0.082				14	0.046	12.937	0.144
	13.86	0.24	12.892	0.413				13.96	0.152	12.924	0.237				13.96	0.085	12.903	0.082				14.01	0.046	12.945	0.144
	13.87	0.237	12.899	0.41				13.97	0.15	12.932	0.236				13.96	0.085	12.911	0.082				14.01	0.044	12.952	0.144
	13.88	0.234	12.907	0.408				13.98	0.15	12.94	0.235				13.97	0.084	12.919	0.082				14.02	0.044	12.96	0.144
	13.89	0.233	12.915	0.405				13.99	0.148	12.948	0.234				13.98	0.083	12.927	0.082				14.03	0.044	12.968	0.144
	13.9	0.231	12.923	0.402				14	0.147	12.956	0.233				13.99	0.083	12.935	0.082				14.04	0.043	12.976	0.144
	13.91	0.227	12.931	0.4				14.01	0.147	12.964	0.232				14	0.083	12.943	0.082				14.05	0.043	12.984	0.144
	13.91	0.224	12.939	0.397				14.01	0.146	12.972	0.231				14.01	0.082	12.951	0.082				14.06	0.043	12.992	0.144
	13.92	0.217	12.947	0.394				14.02	0.145	12.98	0.23				14.01	0.082	12.959	0.082				14.07	0.041	13	0.144
	13.93	0.215	12.955	0.391				14.03	0.141	12.987	0.229				14.02	0.083	12.966	0.082				14.07	0.041	13.008	0.144
	13.94	0.213	12.963	0.388				14.04	0.141	12.995	0.228				14.03	0.084	12.974	0.082				14.08	0.04	13.016	0.144
	13.95	0.211	12.971	0.385				14.05	0.14	13.003	0.227				14.04	0.084	12.982	0.082				14.09	0.038	13.023	0.144
	13.96	0.205	12.978	0.382				14.06	0.14	13.011	0.226				14.05	0.084	12.99	0.082				14.1	0.036	13.031	0.143
	13.96	0.204	12.986	0.379				14.07	0.138	13.019	0.225				14.06	0.084	12.998	0.082				14.11	0.037	13.039	0.143
	13.97	0.204	12.994	0.376				14.07	0.136	13.027	0.223				14.07	0.083	13.006	0.082				14.12	0.037	13.047	0.143
	13.98	0.204	13.002	0.373				14.08	0.135	13.035	0.222				14.07	0.082	13.014	0.082				14.12	0.037	13.055	0.142
	13.99	0.202	13.01	0.37				14.09	0.134	13.043	0.221				14.08	0.083	13.022	0.082				14.13	0.037	13.063	0.142
	14	0.201	13.018	0.367				14.1	0.134	13.051	0.219				14.09	0.082	13.03	0.081				14.14	0.037	13.071	0.142
	14.01	0.2	13.026	0.364				14.11	0.133	13.058	0.218				14.1	0.082	13.037	0.081				14.15	0.037	13.079	0.141
	14.01	0.192	13.034	0.361				14.12	0.133	13.066	0.217				14.11	0.081	13.045	0.081				14.16	0.036	13.087	0.141
	14.02	0.189	13.042	0.358				14.12	0.131	13.074	0.215				14.12	0.08	13.053	0.081				14.17	0.036	13.095	0.14
	14.03	0.188	13.05	0.355				14.13	0.131	13.082	0.214				14.12	0.08	13.061	0.081				14.17	0.036	13.102	0.14
	14.04	0.186	13.057	0.352				14.14	0.131	13.09	0.213				14.13	0.081	13.069	0.081				14.18	0.036	13.11	0.139
	14.05	0.186	13.065	0.349				14.15	0.129	13.098	0.211				14.14	0.082	13.077	0.081				14.19	0.037	13.118	0.139
	14.06	0.185	13.073	0.346				14.16	0.129	13.106	0.21				14.15	0.083	13.085	0.08				14.2	0.037	13.126	0.138
	14.07	0.182	13.081	0.343				14.17	0.128	13.114	0.208				14.16	0.083	13.093	0.08				14.21	0.036	13.134	0.137
	14.07	0.179	13.089	0.34				14.17	0.128	13.122	0.207				14.17	0.083	13.101	0.08				14.22	0.036	13.142	0.137
	14.08	0.18	13.097	0.336				14.18	0.127	13.13	0.205				14.17	0.083	13.109	0.08				14.23	0.034	13.15	0.136
	14.09	0.179	13.105	0.333				14.19	0.127	13.137	0.204				14.18	0.08	13.116	0.08				14.23	0.034	13.158	0.135
	14.1	0.179	13.113	0.33				14.2	0.127	13.145	0.202				14.19	0.078	13.124	0.08				14.24	0.033	13.166	0.135
	14.11	0.177	13.121	0.327				14.21	0.127	13.153	0.201				14.2	0.077	13.132	0.08				14.25	0.031	13.173	0.134
	14.12	0.171	13.128	0.324				14.22	0.127	13.161	0.199				14.21	0.078	13.14	0.079				14.26	0.032	13.181	0.133
	14.12	0.169	13.136	0.321				14.23	0.127	13.169	0.198				14.22	0.078	13.148	0.079				14.27	0.033	13.189	0.133
	14.13	0.169	13.144	0.318				14.23	0.127	13.177	0.196				14.23	0.078	13.156	0.079				14.28	0.032	13.197	0.132
	14.14	0.169	13.152	0.315				14.24	0.125	13.185	0.195				14.23	0.078	13.164	0.079				14.28	0.032	13.205	0.131
	14.15	0.168	13.16	0.312				14.25	0.125	13.193	0.193				14.24	0.078	13.172	0.079				14.29	0.032	13.213	0.13
	14.16	0.167	13.168	0.308				14.26	0.127	13.201	0.191				14.25	0.078	13.18	0.079				14.3	0.032	13.221	0.129
	14.17	0.164	13.176	0.305				14.27	0.128	13.208	0.19				14.26	0.079	13.187	0.079				14.31	0.033	13.229	0.129
	14.17	0.161	13.184	0.302				14.28	0.128	13.216	0.188				14.27	0.079	13.195	0.079				14.32	0.034	13.237	0.128
	14.18	0.161	13.192	0.299				14.28	0.128	13.224	0.187				14.28	0.079	13.203	0.079				14.33	0.034	13.245	0.127
	14.19	0.161	13.2	0.296				14.29	0.127	13.232	0.185				14.28	0.081	13.211	0.079				14.33	0.035	13.252	0.126
	14.2	0.161	13.207	0.293				14.3	0.128	13.24	0.183				14.29	0.081	13.219	0.079				14.34	0.035	13.26	0.125
	14.21	0.16	13.215	0.29				14.31	0.13	13.248	0.182				14.3	0.081	13.227	0.079				14.35	0.035	13.268	0.124
	14.22	0.158	13.223	0.287				14.32	0.13	13.256	0.18				14.31	0.081	13.235	0.078				14.36	0.035	13.276	0.123
	14.23	0.157	13.231	0.284				14.33	0.131	13.264	0.179				14.32	0.084	13.243	0.078				14.37	0.034	13.284	0.123
	14.23	0.156	13.239	0.281				14.33	0.131	13.272	0.177				14.33	0.084	13.251	0.078				14.38	0.034	13.292	0.122
	14.24	0.156	13.247	0.278				14.34	0.133	13.28	0.175				14.33	0.084	13.259	0.079				14.39	0.036	13.3	0.121
	14.25	0.157	13.255	0.275				14.35	0.133	13.287	0.174				14.34	0.084	13.266	0.079				14.39	0.038	13.308	0.12
	14.26	0.158	13.263	0.272				14.36	0.134	13.295	0.172				14.35	0.085	13.274	0.079				14.4	0.038	13.316	0.119
	14.27	0.161	13.271	0.269				14.37	0.135	13.303	0.171				14.36	0.085	13.282	0.079				14.41	0.038	13.323	0.118
	14.28	0.161	13.278	0.266				14.38	0.138	13.311	0.169				14.37	0.086	13.29	0.079				14.42	0.04	13.331	0.117
	14.28	0.162	13.286	0.263				14.39	0.141	13.319	0.168				14.38	0.088	13.298	0.079				14.43	0.042	13.339	0.116
	14.29	0.162	13.294	0.261				14.39	0.141	13.327	0.166				14.39	0.089	13.306	0.079				14.44	0.043	13.347	0.115
	14.3	0.162	13.302	0.258				14.4	0.142	13.335	0.164				14.39	0.09	13.314	0.079				14.44	0.043	13.355	0.114
	14.31	0.162	13.31	0.255				14.41	0.144	13.343	0.163				14.4	0.092	13.322	0.079				14.45	0.047	13.363	0.113
	14.32	0.161	13.318	0.252				14.42	0.145	13.351	0.161				14.41	0.093	13.33	0.08				14.46	0.049	13.371	0.112
	14.33	0.162	13.326	0.249				14.43	0.145	13.359	0.16				14.42	0.093	13.337	0.08				14.47	0.049	13.379	0.111
	14.33	0.164	13.334	0.247				14.44	0.148	13.366	0.158				14.43	0.094	13.345	0.08				14.48	0.05	13.387	0.11
	14.34	0.164	13.342	0.244				14.44	0.153	13.374	0.157				14.44	0.097	13.353	0.08				14.49	0.05	13.395	0.109
	14.35	0.163	13.35	0.241				14.45	0.153	13.382	0.155				14.44	0.1	13.361	0.081				14.49	0.051	13.402	0.108
	14.36	0.163	13.357	0.238				14.46	0.154	13.39	0.154				14.45	0.104	13.369	0.081				14.5	0.055	13.41	0.107
	14.37	0.162	13.365	0.236				14.47	0.157	13.398	0.152				14.46	0.105	13.377	0.081				14.51	0.058	13.418	0.106
	14.38	0.166	13.373	0.233				14.48	0.162	13.406	0.151				14.47	0.106	13.385	0.082				14.52	0.059	13.426	0.105
	14.39	0.166	13.381	0.23				14.49	0.164	13.414	0.149				14.48	0.107	13.393	0.082				14.53	0.059	13.434	0.104
	14.39	0.166	13.389	0.228				14.49	0.167	13.422	0.148				14.49	0.109	13.401	0.082				14.54	0.061	13.442	0.103
	14.4	0.169	13.397	0.225				14.5	0.171	13.43	0.146				14.49	0.111	13.409	0.083				14.55	0.066	13.45	0.102
	14.41	0.169	13.405	0.223				14.51	0.177	13.437	0.145				14.5	0.116	13.416	0.083				14.55	0.07	13.458	0.101
	14.42	0.169	13.413	0.22				14.52	0.177	13.445	0.143				14.51	0.12	13.424	0.084				14.56	0.073	13.466	0.1
	14.43	0.171	13.421	0.218				14.53	0.18	13.453	0.142				14.52	0.124	13.432	0.084				14.57	0.076	13.473	0.099
	14.44	0.179	13.428	0.215				14.54	0.184	13.461	0.141				14.53	0.126	13.44	0.085				14.58	0.086	13.481	0.098
	14.44	0.18	13.436	0.213				14.55	0.189	13.469	0.139				14.54	0.13	13.448	0.085				14.59	0.086	13.489	0.097
	14.45	0.181	13.444	0.21				14.55	0.194	13.477	0.138				14.55	0.132	13.456	0.086				14.6	0.086	13.497	0.096
	14.46	0.185	13.452	0.208				14.56	0.199	13.485	0.136				14.55	0.137	13.464	0.086				14.6	0.088	13.505	0.095
	14.47	0.19	13.46	0.205				14.57	0.202	13.493	0.135				14.56	0.143	13.472	0.087				14.61	0.092	13.513	0.094
	14.48	0.19	13.468	0.203				14.58	0.207	13.501	0.134				14.57	0.147	13.48	0.088				14.62	0.097	13.521	0.093
	14.49	0.193	13.476	0.2				14.59	0.211	13.509	0.132				14.58	0.152	13.487	0.088				14.63	0.107	13.529	0.092
	14.49	0.197	13.484	0.198				14.6	0.216	13.516	0.131				14.59	0.157	13.495	0.089				14.64	0.109	13.537	0.091
	14.5	0.2	13.492	0.196				14.6	0.22	13.524	0.13				14.6	0.161	13.503	0.089				14.65	0.111	13.545	0.09
	14.51	0.206	13.5	0.194				14.61	0.229	13.532	0.128				14.6	0.165	13.511	0.09				14.65	0.117	13.552	0.089
	14.52	0.207	13.507	0.191				14.62	0.235	13.54	0.127				14.61	0.167	13.519	0.091				14.66	0.121	13.56	0.088
	14.53	0.209	13.515	0.189				14.63	0.237	13.548	0.126				14.62	0.173	13.527	0.092				14.67	0.124	13.568	0.087
	14.54	0.218	13.523	0.187				14.64	0.244	13.556	0.125				14.63	0.18	13.535	0.092				14.68	0.129	13.576	0.087
	14.55	0.223	13.531	0.185				14.65	0.251	13.564	0.123				14.64	0.186	13.543	0.093				14.69	0.139	13.584	0.086
	14.55	0.225	13.539	0.182				14.65	0.257	13.572	0.122				14.65	0.195	13.551	0.094				14.7	0.143	13.592	0.085
	14.56	0.231	13.547	0.18				14.66	0.264	13.58	0.121				14.65	0.201	13.559	0.094				14.7	0.151	13.6	0.084
	14.57	0.239	13.555	0.178				14.67	0.275	13.587	0.12				14.66	0.208	13.566	0.095				14.71	0.161	13.608	0.083
	14.58	0.242	13.563	0.176				14.68	0.281	13.595	0.118				14.67	0.217	13.574	0.096				14.72	0.169	13.616	0.082
	14.59	0.244	13.571	0.174				14.69	0.284	13.603	0.117				14.68	0.222	13.582	0.097				14.73	0.173	13.623	0.081
	14.6	0.251	13.578	0.172				14.7	0.292	13.611	0.116				14.69	0.232	13.59	0.098				14.74	0.177	13.631	0.08
	14.6	0.252	13.586	0.17				14.7	0.302	13.619	0.115				14.7	0.237	13.598	0.098				14.75	0.185	13.639	0.079
	14.61	0.257	13.594	0.168				14.71	0.308	13.627	0.114				14.7	0.243	13.606	0.099				14.76	0.197	13.647	0.078
	14.62	0.268	13.602	0.166				14.72	0.319	13.635	0.113				14.71	0.255	13.614	0.1				14.76	0.204	13.655	0.077
	14.63	0.275	13.61	0.164				14.73	0.327	13.643	0.112				14.72	0.266	13.622	0.101				14.77	0.215	13.663	0.076
	14.64	0.279	13.618	0.162				14.74	0.332	13.651	0.111				14.73	0.273	13.63	0.102				14.78	0.228	13.671	0.076
	14.65	0.281	13.626	0.16				14.75	0.339	13.659	0.109				14.74	0.284	13.637	0.102				14.79	0.239	13.679	0.075
	14.65	0.287	13.634	0.159				14.76	0.351	13.666	0.108				14.75	0.293	13.645	0.103				14.8	0.248	13.687	0.074
	14.66	0.299	13.642	0.157				14.76	0.358	13.674	0.107				14.76	0.298	13.653	0.104				14.81	0.252	13.695	0.073
	14.67	0.31	13.65	0.155				14.77	0.367	13.682	0.106				14.76	0.308	13.661	0.105				14.81	0.257	13.702	0.072
	14.68	0.31	13.657	0.153				14.78	0.376	13.69	0.105				14.77	0.32	13.669	0.105				14.82	0.268	13.71	0.071
	14.69	0.316	13.665	0.151				14.79	0.385	13.698	0.104				14.78	0.332	13.677	0.106				14.83	0.28	13.718	0.071
	14.7	0.325	13.673	0.15				14.8	0.396	13.706	0.103				14.79	0.347	13.685	0.107				14.84	0.298	13.726	0.07
	14.7	0.33	13.681	0.148				14.81	0.407	13.714	0.102				14.8	0.356	13.693	0.108				14.85	0.312	13.734	0.069
	14.71	0.338	13.689	0.146				14.81	0.416	13.722	0.102				14.81	0.369	13.701	0.109				14.86	0.319	13.742	0.068
	14.72	0.348	13.697	0.145				14.82	0.427	13.73	0.101				14.81	0.38	13.709	0.109				14.86	0.327	13.75	0.067
	14.73	0.36	13.705	0.143				14.83	0.435	13.737	0.1				14.82	0.387	13.716	0.11				14.87	0.34	13.758	0.067
	14.74	0.363	13.713	0.141				14.84	0.447	13.745	0.099				14.83	0.397	13.724	0.111				14.88	0.351	13.766	0.066
	14.75	0.372	13.721	0.14				14.85	0.459	13.753	0.098				14.84	0.411	13.732	0.112				14.89	0.366	13.773	0.065
	14.76	0.382	13.728	0.138				14.86	0.47	13.761	0.097				14.85	0.421	13.74	0.112				14.9	0.374	13.781	0.064
	14.76	0.391	13.736	0.137				14.86	0.479	13.769	0.096				14.86	0.437	13.748	0.113				14.91	0.387	13.789	0.063
	14.77	0.399	13.744	0.135				14.87	0.491	13.777	0.095				14.86	0.449	13.756	0.114				14.92	0.407	13.797	0.063
	14.78	0.407	13.752	0.134				14.88	0.502	13.785	0.095				14.87	0.458	13.764	0.114				14.92	0.418	13.805	0.062
	14.79	0.415	13.76	0.132				14.89	0.513	13.793	0.094				14.88	0.473	13.772	0.115				14.93	0.425	13.813	0.061
	14.8	0.424	13.768	0.131				14.9	0.521	13.801	0.093				14.89	0.479	13.78	0.116				14.94	0.434	13.821	0.061
	14.81	0.435	13.776	0.129				14.91	0.533	13.809	0.092				14.9	0.491	13.787	0.116				14.95	0.44	13.829	0.06
	14.81	0.442	13.784	0.128				14.92	0.545	13.816	0.092				14.91	0.505	13.795	0.117				14.96	0.453	13.837	0.059
	14.82	0.446	13.792	0.126				14.92	0.556	13.824	0.091				14.92	0.519	13.803	0.117				14.97	0.471	13.845	0.058
	14.83	0.457	13.8	0.125				14.93	0.569	13.832	0.09				14.92	0.537	13.811	0.118				14.97	0.481	13.852	0.058
	14.84	0.473	13.807	0.124				14.94	0.581	13.84	0.089				14.93	0.551	13.819	0.119				14.98	0.499	13.86	0.057
	14.85	0.483	13.815	0.122				14.95	0.593	13.848	0.089				14.94	0.567	13.827	0.119				14.99	0.518	13.868	0.056
	14.86	0.489	13.823	0.121				14.96	0.603	13.856	0.088				14.95	0.577	13.835	0.12				15	0.524	13.876	0.056
	14.86	0.499	13.831	0.12				14.97	0.617	13.864	0.087				14.96	0.586	13.843	0.12				15.01	0.537	13.884	0.055
	14.87	0.507	13.839	0.119				14.97	0.623	13.872	0.087				14.97	0.593	13.851	0.12				15.02	0.549	13.892	0.054
	14.88	0.514	13.847	0.117				14.98	0.636	13.88	0.086				14.97	0.606	13.859	0.121				15.02	0.556	13.9	0.054
	14.89	0.526	13.855	0.116				14.99	0.649	13.887	0.086				14.98	0.623	13.866	0.121				15.03	0.578	13.908	0.053
	14.9	0.537	13.863	0.115				15	0.66	13.895	0.085				14.99	0.635	13.874	0.122				15.04	0.586	13.916	0.053
	14.91	0.546	13.871	0.114				15.01	0.672	13.903	0.084				15	0.653	13.882	0.122				15.05	0.598	13.923	0.052
	14.92	0.552	13.878	0.113				15.02	0.68	13.911	0.084				15.01	0.664	13.89	0.122				15.06	0.62	13.931	0.051
	14.92	0.567	13.886	0.112				15.02	0.69	13.919	0.083				15.02	0.678	13.898	0.123				15.07	0.627	13.939	0.051
	14.93	0.576	13.894	0.111				15.03	0.698	13.927	0.083				15.02	0.689	13.906	0.123				15.08	0.648	13.947	0.05
	14.94	0.582	13.902	0.11				15.04	0.711	13.935	0.082				15.03	0.693	13.914	0.123				15.08	0.658	13.955	0.05
	14.95	0.595	13.91	0.108				15.05	0.722	13.943	0.082				15.04	0.704	13.922	0.124				15.09	0.661	13.963	0.049
	14.96	0.603	13.918	0.107				15.06	0.732	13.951	0.081				15.05	0.721	13.93	0.124				15.1	0.675	13.971	0.049
	14.97	0.614	13.926	0.106				15.07	0.743	13.959	0.081				15.06	0.728	13.937	0.124				15.11	0.692	13.979	0.048
	14.97	0.628	13.934	0.106				15.08	0.754	13.966	0.081				15.07	0.741	13.945	0.124				15.12	0.711	13.987	0.048
	14.98	0.631	13.942	0.105				15.08	0.766	13.974	0.08				15.08	0.752	13.953	0.124				15.13	0.729	13.995	0.047
	14.99	0.636	13.95	0.104				15.09	0.773	13.982	0.08				15.08	0.767	13.961	0.125				15.13	0.737	14.002	0.046
	15	0.649	13.957	0.103				15.1	0.784	13.99	0.079				15.09	0.779	13.969	0.125				15.14	0.745	14.01	0.046
	15.01	0.66	13.965	0.102				15.11	0.793	13.998	0.079				15.1	0.783	13.977	0.125				15.15	0.755	14.018	0.046
	15.02	0.666	13.973	0.101				15.12	0.801	14.006	0.079				15.11	0.793	13.985	0.125				15.16	0.761	14.026	0.045
	15.02	0.676	13.981	0.1				15.13	0.814	14.014	0.078				15.12	0.803	13.993	0.125				15.17	0.765	14.034	0.045
	15.03	0.685	13.989	0.099				15.13	0.823	14.022	0.078				15.13	0.812	14.001	0.125				15.18	0.778	14.042	0.044
	15.04	0.695	13.997	0.099				15.14	0.834	14.03	0.078				15.13	0.83	14.009	0.125				15.18	0.789	14.05	0.044
	15.05	0.704	14.005	0.098				15.15	0.844	14.037	0.078				15.14	0.839	14.016	0.125				15.19	0.806	14.058	0.043
	15.06	0.709	14.013	0.097				15.16	0.849	14.045	0.078				15.15	0.843	14.024	0.125				15.2	0.824	14.066	0.043
	15.07	0.719	14.021	0.097				15.17	0.855	14.053	0.077				15.16	0.854	14.032	0.125				15.21	0.83	14.073	0.042
	15.08	0.73	14.028	0.096				15.18	0.865	14.061	0.077				15.17	0.86	14.04	0.125				15.22	0.838	14.081	0.042
	15.08	0.736	14.036	0.095				15.18	0.875	14.069	0.077				15.18	0.865	14.048	0.125				15.23	0.842	14.089	0.042
	15.09	0.739	14.044	0.095				15.19	0.881	14.077	0.077				15.18	0.876	14.056	0.125				15.24	0.852	14.097	0.041
	15.1	0.745	14.052	0.094				15.2	0.889	14.085	0.077				15.19	0.883	14.064	0.125				15.24	0.87	14.105	0.041
	15.11	0.754	14.06	0.094				15.21	0.896	14.093	0.077				15.2	0.891	14.072	0.124				15.25	0.874	14.113	0.04
	15.12	0.762	14.068	0.093				15.22	0.901	14.101	0.077				15.21	0.904	14.08	0.124				15.26	0.88	14.121	0.04
	15.13	0.772	14.076	0.093				15.23	0.911	14.109	0.077				15.22	0.913	14.087	0.124				15.27	0.889	14.129	0.04
	15.13	0.777	14.084	0.092				15.24	0.918	14.116	0.077				15.23	0.918	14.095	0.124				15.28	0.895	14.137	0.039
	15.14	0.781	14.092	0.092				15.24	0.924	14.124	0.077				15.24	0.92	14.103	0.124				15.29	0.905	14.145	0.039
	15.15	0.786	14.1	0.091				15.25	0.929	14.132	0.077				15.24	0.923	14.111	0.124				15.29	0.908	14.152	0.039
	15.16	0.792	14.107	0.091				15.26	0.934	14.14	0.077				15.25	0.929	14.119	0.123				15.3	0.911	14.16	0.039
	15.17	0.797	14.115	0.091				15.27	0.94	14.148	0.077				15.26	0.935	14.127	0.123				15.31	0.921	14.168	0.038
	15.18	0.809	14.123	0.09				15.28	0.947	14.156	0.077				15.27	0.944	14.135	0.123				15.32	0.93	14.176	0.038
	15.18	0.819	14.131	0.09				15.29	0.952	14.164	0.077				15.28	0.954	14.143	0.123				15.33	0.934	14.184	0.038
	15.19	0.822	14.139	0.09				15.29	0.958	14.172	0.078				15.29	0.961	14.151	0.122				15.34	0.944	14.192	0.038
	15.2	0.831	14.147	0.09				15.3	0.961	14.18	0.078				15.29	0.962	14.159	0.122				15.34	0.955	14.2	0.038
	15.21	0.832	14.155	0.09				15.31	0.961	14.187	0.078				15.3	0.968	14.166	0.122				15.35	0.958	14.208	0.037
	15.22	0.832	14.163	0.089				15.32	0.968	14.195	0.079				15.31	0.972	14.174	0.122				15.36	0.959	14.216	0.037
	15.23	0.839	14.171	0.089				15.33	0.971	14.203	0.079				15.32	0.973	14.182	0.122				15.37	0.959	14.223	0.037
	15.24	0.847	14.178	0.089				15.34	0.976	14.211	0.079				15.33	0.975	14.19	0.121				15.38	0.959	14.231	0.037
	15.24	0.849	14.186	0.089				15.34	0.981	14.219	0.08				15.34	0.979	14.198	0.121				15.39	0.966	14.239	0.037
	15.25	0.85	14.194	0.089				15.35	0.982	14.227	0.08				15.34	0.983	14.206	0.121				15.4	0.973	14.247	0.037
	15.26	0.851	14.202	0.09				15.36	0.984	14.235	0.081				15.35	0.984	14.214	0.121				15.4	0.984	14.255	0.037
	15.27	0.855	14.21	0.09				15.37	0.986	14.243	0.082				15.36	0.989	14.222	0.121				15.41	0.989	14.263	0.037
	15.28	0.86	14.218	0.09				15.38	0.988	14.251	0.082				15.37	0.989	14.23	0.12				15.42	0.99	14.271	0.037
	15.29	0.864	14.226	0.09				15.39	0.991	14.259	0.083				15.38	0.989	14.237	0.12				15.43	0.99	14.279	0.037
	15.29	0.87	14.234	0.09				15.4	0.992	14.266	0.084				15.39	0.989	14.245	0.12				15.44	0.991	14.287	0.037
	15.3	0.871	14.242	0.091				15.4	0.992	14.274	0.084				15.4	0.992	14.253	0.12				15.45	0.991	14.295	0.037
	15.31	0.874	14.25	0.091				15.41	0.996	14.282	0.085				15.4	0.996	14.261	0.12				15.45	0.992	14.302	0.037
	15.32	0.878	14.257	0.092				15.42	1	14.29	0.086				15.41	0.999	14.269	0.12				15.46	0.996	14.31	0.037
	15.33	0.88	14.265	0.092				15.43	1	14.298	0.087				15.42	1	14.277	0.12				15.47	0.999	14.318	0.038
	15.34	0.883	14.273	0.093				15.44	0.999	14.306	0.088				15.43	1	14.285	0.12				15.48	1	14.326	0.038
	15.34	0.883	14.281	0.093				15.45	0.997	14.314	0.089				15.44	0.999	14.293	0.12				15.49	0.999	14.334	0.038
	15.35	0.883	14.289	0.094				15.45	0.996	14.322	0.091				15.45	0.999	14.301	0.12				15.5	0.999	14.342	0.038
	15.36	0.883	14.297	0.095				15.46	0.997	14.33	0.092				15.45	0.997	14.309	0.12				15.5	0.997	14.35	0.039
	15.37	0.884	14.305	0.095				15.47	0.998	14.337	0.093				15.46	0.997	14.316	0.12				15.51	0.996	14.358	0.039
	15.38	0.885	14.313	0.096				15.48	0.998	14.345	0.095				15.47	0.998	14.324	0.12				15.52	0.999	14.366	0.04
	15.39	0.886	14.321	0.097				15.49	0.998	14.353	0.096				15.48	0.998	14.332	0.12				15.53	0.999	14.373	0.04
	15.4	0.888	14.328	0.098				15.5	0.997	14.361	0.098				15.49	0.998	14.34	0.12				15.54	0.999	14.381	0.041
	15.4	0.889	14.336	0.099				15.5	0.995	14.369	0.099				15.5	0.998	14.348	0.121				15.55	0.999	14.389	0.041
	15.41	0.892	14.344	0.101				15.51	0.991	14.377	0.101				15.5	0.998	14.356	0.121				15.56	0.999	14.397	0.042
	15.42	0.892	14.352	0.102				15.52	0.99	14.385	0.103				15.51	0.995	14.364	0.121				15.56	0.998	14.405	0.042
	15.43	0.892	14.36	0.103				15.53	0.99	14.393	0.105				15.52	0.991	14.372	0.122				15.57	0.996	14.413	0.043
	15.44	0.892	14.368	0.105				15.54	0.988	14.401	0.107				15.53	0.988	14.38	0.122				15.58	0.99	14.421	0.044
	15.45	0.892	14.376	0.106				15.55	0.986	14.409	0.109				15.54	0.987	14.387	0.123				15.59	0.989	14.429	0.045
	15.45	0.884	14.384	0.108				15.56	0.983	14.416	0.111				15.55	0.985	14.395	0.124				15.6	0.988	14.437	0.046
	15.46	0.884	14.392	0.109				15.56	0.981	14.424	0.113				15.56	0.982	14.403	0.124				15.61	0.988	14.445	0.047
	15.47	0.88	14.4	0.111				15.57	0.979	14.432	0.116				15.56	0.982	14.411	0.125				15.61	0.981	14.452	0.048
	15.48	0.879	14.407	0.113				15.58	0.977	14.44	0.118				15.57	0.977	14.419	0.126				15.62	0.976	14.46	0.049
	15.49	0.879	14.415	0.115				15.59	0.972	14.448	0.121				15.58	0.974	14.427	0.127				15.63	0.974	14.468	0.05
	15.5	0.879	14.423	0.117				15.6	0.969	14.456	0.124				15.59	0.97	14.435	0.128				15.64	0.972	14.476	0.052
	15.5	0.878	14.431	0.119				15.61	0.965	14.464	0.127				15.6	0.966	14.443	0.13				15.65	0.97	14.484	0.053
	15.51	0.877	14.439	0.122				15.61	0.96	14.472	0.13				15.61	0.964	14.451	0.131				15.66	0.965	14.492	0.055
	15.52	0.872	14.447	0.124				15.62	0.957	14.48	0.133				15.61	0.962	14.459	0.132				15.66	0.96	14.5	0.056
	15.53	0.872	14.455	0.127				15.63	0.954	14.487	0.136				15.62	0.955	14.466	0.134				15.67	0.955	14.508	0.058
	15.54	0.869	14.463	0.129				15.64	0.951	14.495	0.14				15.63	0.953	14.474	0.136				15.68	0.953	14.516	0.06
	15.55	0.865	14.471	0.132				15.65	0.949	14.503	0.143				15.64	0.953	14.482	0.138				15.69	0.952	14.523	0.062
	15.56	0.863	14.478	0.135				15.66	0.944	14.511	0.147				15.65	0.952	14.49	0.14				15.7	0.951	14.531	0.064
	15.56	0.857	14.486	0.138				15.66	0.94	14.519	0.151				15.66	0.944	14.498	0.142				15.71	0.943	14.539	0.066
	15.57	0.855	14.494	0.141				15.67	0.937	14.527	0.155				15.66	0.94	14.506	0.144				15.72	0.939	14.547	0.068
	15.58	0.853	14.502	0.145				15.68	0.932	14.535	0.159				15.67	0.935	14.514	0.146				15.72	0.934	14.555	0.071
	15.59	0.852	14.51	0.148				15.69	0.925	14.543	0.163				15.68	0.93	14.522	0.149				15.73	0.926	14.563	0.073
	15.6	0.846	14.518	0.152				15.7	0.923	14.551	0.168				15.69	0.924	14.53	0.152				15.74	0.921	14.571	0.076
	15.61	0.841	14.526	0.156				15.71	0.916	14.559	0.172				15.7	0.919	14.537	0.155				15.75	0.913	14.579	0.079
	15.61	0.84	14.534	0.159				15.72	0.911	14.566	0.177				15.71	0.916	14.545	0.158				15.76	0.908	14.587	0.082
	15.62	0.837	14.542	0.163				15.72	0.906	14.574	0.182				15.72	0.91	14.553	0.161				15.77	0.903	14.595	0.085
	15.63	0.834	14.55	0.168				15.73	0.9	14.582	0.187				15.72	0.903	14.561	0.164				15.77	0.902	14.602	0.088
	15.64	0.831	14.557	0.172				15.74	0.895	14.59	0.193				15.73	0.9	14.569	0.168				15.78	0.898	14.61	0.092
	15.65	0.829	14.565	0.177				15.75	0.89	14.598	0.198				15.74	0.897	14.577	0.172				15.79	0.889	14.618	0.095
	15.66	0.824	14.573	0.181				15.76	0.886	14.606	0.204				15.75	0.889	14.585	0.176				15.8	0.884	14.626	0.099
	15.66	0.815	14.581	0.186				15.77	0.88	14.614	0.209				15.76	0.883	14.593	0.18				15.81	0.879	14.634	0.103
	15.67	0.813	14.589	0.191				15.77	0.874	14.622	0.215				15.77	0.879	14.601	0.185				15.82	0.871	14.642	0.107
	15.68	0.811	14.597	0.196				15.78	0.868	14.63	0.222				15.77	0.874	14.609	0.189				15.82	0.865	14.65	0.112
	15.69	0.806	14.605	0.202				15.79	0.861	14.637	0.228				15.78	0.866	14.616	0.194				15.83	0.859	14.658	0.116
	15.7	0.801	14.613	0.207				15.8	0.857	14.645	0.234				15.79	0.859	14.624	0.2				15.84	0.85	14.666	0.121
	15.71	0.794	14.621	0.213				15.81	0.853	14.653	0.241				15.8	0.856	14.632	0.205				15.85	0.84	14.673	0.126
	15.72	0.788	14.628	0.219				15.82	0.847	14.661	0.248				15.81	0.851	14.64	0.211				15.86	0.839	14.681	0.131
	15.72	0.786	14.636	0.225				15.82	0.839	14.669	0.255				15.82	0.845	14.648	0.216				15.87	0.835	14.689	0.137
	15.73	0.785	14.644	0.231				15.83	0.835	14.677	0.262				15.82	0.839	14.656	0.223				15.87	0.827	14.697	0.142
	15.74	0.78	14.652	0.238				15.84	0.828	14.685	0.27				15.83	0.835	14.664	0.229				15.88	0.822	14.705	0.148
	15.75	0.774	14.66	0.244				15.85	0.823	14.693	0.277				15.84	0.827	14.672	0.236				15.89	0.811	14.713	0.155
	15.76	0.766	14.668	0.251				15.86	0.817	14.701	0.285				15.85	0.822	14.68	0.242				15.9	0.808	14.721	0.161
	15.77	0.761	14.676	0.258				15.87	0.809	14.709	0.293				15.86	0.818	14.687	0.249				15.91	0.803	14.729	0.168
	15.77	0.756	14.684	0.265				15.87	0.801	14.716	0.301				15.87	0.811	14.695	0.257				15.92	0.793	14.737	0.174
	15.78	0.749	14.692	0.272				15.88	0.798	14.724	0.309				15.87	0.803	14.703	0.264				15.93	0.784	14.745	0.182
	15.79	0.742	14.7	0.28				15.89	0.793	14.732	0.317				15.88	0.8	14.711	0.272				15.93	0.78	14.752	0.189
	15.8	0.739	14.707	0.288				15.9	0.786	14.74	0.326				15.89	0.796	14.719	0.28				15.94	0.774	14.76	0.197
	15.81	0.737	14.715	0.295				15.91	0.778	14.748	0.335				15.9	0.787	14.727	0.288				15.95	0.767	14.768	0.204
	15.82	0.732	14.723	0.304				15.92	0.772	14.756	0.343				15.91	0.779	14.735	0.296				15.96	0.761	14.776	0.213
	15.82	0.728	14.731	0.312				15.93	0.765	14.764	0.352				15.92	0.771	14.743	0.305				15.97	0.753	14.784	0.221
	15.83	0.721	14.739	0.32				15.93	0.759	14.772	0.362				15.93	0.765	14.751	0.314				15.98	0.748	14.792	0.23
[truncated: 1,803 more rows]

## Sheet: MST
Normalized fluorescence of thermophoresis experiments related to Fig. 2, Fig. 4-6 and Supplementary Fig. 9
For each protein-DNA interaction three indiviudal MST measurements were performed
wt - control				wt - 3xTGAA				wt - 2xTGAA				wt - 1xTGAA				wt - G-Box				wt - TAAT				wt - TGAA				wt - 3xTGAA 1xSpacing				wt - 3xTGAT				wt - 3xTGAC				wt - 3xTGAG				wt - 2xTGAA 1xSpacing				wt - Head to Head
Conc. (nM)	1	2	3	Conc. (nM)	1	2	3	Conc. (nM)	1	2	3	Conc. (nM)	1	2	3	Conc. (nM)	1	2	3	Conc. (nM)	1	2	3	Conc. (nM)	1	2	3	Conc. (nM)	1	2	3	Conc. (nM)	1	2	3	Conc. (nM)	1	2	3	Conc. (nM)	1	2	3	Conc. (nM)	1	2	3	Conc. (nM)	1
15.26	667.922	668.531	664.005	0.19	659.802	656.444		0.38	659.293	655.979	654.834	11.44	662.787	667.067	666.612	1.53	655.788	659.066	652.453	7.63	664.409	668.946	665.657	0.38	658.971	658.266	657.405	1.53	658.897	658.21	647.062	0.38	657.554	657.242		0.38	655.65	653.203		1.53	657.587	653.408	652.642	1.53	654.823	653.815	647.516	1.53	652.995
30.52	663.032	658.844	660.315	0.38	660.169	648.988	656.095	0.76	654.933	648.802	655.523	22.89	658.421	662.923	656.409	3.05	655.835	655.332	651.733	15.26	659.821	658.071	657.599	0.76	653.701	652.189	657.395	3.05	651.671	650.165	649.454	0.76	651.821	649.715	655.629	0.76	653.386	648.325	653.564	3.05	651.972	649.672	650.453	3.05	659.556	649.782	655.696	3.05	652.797
61.04	656.907	654.493	657.77	0.76	660.212	653.911	657.35	1.53	653.655	646.667	651.749	45.78	656.103	660.784	653.479	6.1	657.788	650.226	652.477	30.52	657.259	661.205	652.951	1.53	654.177	657.269	653.391	6.1	654.407	652.559	650.198	1.53	650.249	645.821	650.9	1.53	651.082	647.865	649.593	6.1	648.226	646.925	647.689	6.1	650.707	649.166	650.055	6.1	655.114
122.07	655.908	650.802	666.114	1.53	654.326	650.713	659.883	3.05	650.086	647.6	648.537	91.55	657.132	659.85	656.745	12.21	653.599	649.187	650.93	61.04	655.245	660.117	653.771	3.05	653.916	649.599	655.584	12.21	649.735	646.965	645.739	3.05	650.358	646.962	643.844	3.05		647.869	650.15	12.21	648.978	648.445	648.201	12.21	650.767	647.093	647.616	12.21	647.691
244.14	652.768	654.328	656.278	3.05	649.397	647.114	653.338	6.1	648.596	648.501	649.714	183.11	654.302	657.156	652.507	24.41	655.438	651.108	657.974	122.07	654.463	667.742	652.454	6.1	653.587	650.114	655.926	24.41	648.513	648.374	648.778	6.1	647.173	644.812	645.881	6.1	646.282	644.899	649.705	24.41	646.846	649.476	648.561	24.41	646.529	650.88	647.763	24.41	652.43
488.28	654.284	656.995	657.929	6.1	650.672	649.093	647.184	12.21	654.566	646.28	650.676	366.21	655.911	648.127	650.891	48.83	650.622	650.99	651.676	244.14	653.581	652.099	651.402	12.21	648.772	647.874	659.174	48.83	636.436	649.576	651.338	12.21	644.741	646.463	644.98	12.21	645.707	647.339	647.246	48.83	651.373	645.249	644.837	48.83	647.118	646.085	646.959	48.83	651.849
976.56	653.551		661.616	12.21	647.005	645.427	652.285	24.41	649.404	646.468	650.03	732.42	658.49	654.114	648.474	97.66	650.825	655.432	653.519	488.28	653.078	654.862	650.084	24.41	648.959	644.099	652.411	97.66	646.269	651.278	646.737	24.41	642.053	644.823	645.395	24.41	646.408	645.371	642.361	97.66	646.803	642.847	644.132	97.66	646.325	645.623	647.314	97.66	651.109
1953.13	650.497	655.174	654.348	24.41	653.239	645.101	643.573	48.83	645.838	647.023	645.576	1464.84	654.211	650.417	650.103	195.31	653.283	650.827	649.938	976.56	654.733	652.68	650.179	48.83	649.264	649.796	649.803	195.31	648.382	646.676	643.392	48.83	641.232	639.642	648.619	48.83	647.599	640.507	644.347	195.31	645.61	640.868	646.771	195.31	644.282	646.053	650.649	195.31	645.919
3906.25	653.004	655.503	651.721	48.83	653.869	640.905	643.711	97.66	646.217	643.229		2929.69	653.325	652.02	648.175	390.63	648.844	645.672	652.656	1953.13	652.824	651.537	648.241	97.66	646.487	647.596	648.51	390.63	642.973	641.134	644.839	97.66	640.926	640.332	634.834	97.66	640.988	642.454	646.813	390.63	645.671	643.006	639.272	390.63	646.331	643.084	647.407	390.63	647.78
7812.5	667.613	655.545	649.553	97.66	647.019	638.227	643.234	195.31	647.261	639.767	644.353	5859.38	652.351	649.356	650.308	781.25	644.044	644.081	646.648	3906.25	663.106	648.173	648.051	195.31	643.447	644.488	644.218	781.25	642.696	641.618	642.172	195.31	636.464	638.845	631.897	195.31	639.043	653.784	641.793	781.25	638.062	639.097	637.344	781.25	640.745	644.079	641.347	781.25	645.911
15625	649.048	647.148	639.218	195.31	640.345	639.827	642.24	390.63	637.943	638.372	641.831	11718.8	649.798	643.925		1562.5	649.284	647.081	649.169	7812.5	647.352	645.513	643.491	390.63	640.601	643.689	640.535	1562.5	635.485	636.856	641.502	390.63	630.676	629.41	628.997	390.63	635.942	636.44	631.575	1562.5	635.871	637.5	644.168	1562.5	638.449	639.19	637.6	1562.5	644.386
31250	652.674	639.63	637.719	390.63	635.575	630.894	634.116	781.25	638.234	636.537	637.801	23437.5	641.685	648.158	638.159	3125	641.985	641.195	645.902	15625	643.096	638.661	640.523	781.25	640.324	642.219	636.36	3125	633.046	637.106	634.934	781.25	629.791	625.872	623.913	781.25	633.968	629.448	631.429	3125	634.609	627.722	628.444	3125	634.874	641.858	631.096	3125	640.383
62500	633.321	637.403	647.203	781.25	631.627	626.4	633.797	1562.5	635.006	630.213	633.702	46875	646.546	630.911	647.998	6250	638.226	638.545	642.375	31250	642.161	637.553	643.054	1562.5	635.638	635.806	633.553	6250	634.471	630.801	633.763	1562.5	623.663	623.16	624.696	1562.5	626.408	630.797	628.267	6250	629.706	626.158	624.873	6250	634.652	630.581	633.819	6250	637.703
125000	625.924	654.437	637.318	1562.5	627.146	630.917	631.904	3125	634.754	628.872	627.33	93750	639.887		651.089	12500	637.174	635.453	632.909	62500	636.791	633.533	635.491	3125	630.228	632.555	634.993	12500	632.768	630.568	630.598	3125	621.881	621.043	621.404	3125	625.835	622.802	625.737	12500	626.35	625.383	626.732	12500	628.48	629.22	629.521	12500	633.022
250000	649.242	636.975	637.762	3125	640.02	631.427	639.636	6250	631.395	626.657	640.964	187500	629.284	639.502	638.422	25000	636.041	633.117		125000	636.677	628.269	633.063	6250	634.181	631.456	631.847	25000	637.99	631.684	627.462	6250	624.486	633.562	622.372	6250	624.748	627.728	626.536	25000	625.17	624.077	622.951	25000	629.581	627.424	624.367	25000	633.742
500000	624.437	624.647	613.473	6250	625.524	629.678	641.086	12500	624.108	629.773	629.12	375000	629.557	633.241	635.471	50000	631.09	628.004		250000	632.195	630.547	627.959	12500	630.446	630.038	629.553	50000	628.94	627.762		12500	618.825	621.019	626.013	12500	619.615	620.585	626.208	50000	623.297	619.157		50000	621.197	622.214		50000	626.974
[truncated: 58 more columns]
